# Supplementary material for: Surgical outcomes of single-port vs multi-port laparoscopic hysterectomy for endometrial cancer: A systematic review and meta-analysis
Source: PLoS One. 2024 Dec 9;19(12):e0314997. doi: 10.1371/journal.pone.0314997 (PMC11627385; doi:10.1371/journal.pone.0314997)
Supplement: S1 Data — (XLSX) [file pone.0314997.s003.xlsx]

## Sheet: Data extraction
The data extraction was completed by author JI on June 19, 2023, and was independently extracted, re-checked, and merged by author Chen on July 21, 2023.
Author and year	Approach	Number	Operation time	EBL	Intraoperative complications	Postoperative complications	Umbilical hernia	Transfusion	Conversion	Postoperative hospital stay	Total lymph node yield	Pelvic lymph node yield	Para-aortic lymph node yield	Pain	OS	PFS	Bladder injury	bowel injury	vascular injury	vaginal injury	vaginal dehiscence	Port-site infection	Wound disruption	Fever	cystitis	intraperitoneal abscess	hematomas	bowel perforation	lymphocele	lung failure	ureteral fistula	bladder fistula	ureteral stricture	Volvulus	pelvic infection	intestinal obstruction	lymphatic leakage	urinary tract infection	Urinary retention	Anemia	Nausea	Poor wound healing	Postoperative abdominal distention	Lower limb vein thrombosis	diarrhea
Park 2014	LESS	37	183 ±50	194 ± 149	1			2		5.0 ± 1.8	25.9 ± 10.6	24.6 ± 11.4	4.9 ± 2.5, 7 patients	16H,24H,32H, LESS faoverd			1
	MPL	74	173 ± 58	173 ± 106		1		6		5.1 ±1.8	24.6 ± 9.0	23.3 ± 7.7	6.9 ± 7.3, 14 patients													1
Escobar 2011	LESS	30	155 56–210	100 70–200	1			1		1.2 0–3		16,11-21, 15 patients	6,2-12, 11 patients						1
	MPL	30	219.5 21–413	100 1–660	2			1	1	1.8 0–7		13,3-18, 11 patients	6，1-10，6 patients				1	1
Corrado 2016	RSSH	23	110 60–160	50 10–150		1				2 2–5		14, 13-15							1
	RH	46	102.5 70–175	100 10–250		1		2		3 2–6		15, 10-31												1
Corrado 2020	RSSH	76	140.5 (80-282)	50 (10-250)	2	5			5	2 (1-14)		9 (4-18), 9 patients			NO difference					2				2			2	1
	RH	149	140 (60-375)	75 (10-500)	5	13	3	2	5	3 (1-9)		15 (6-31),15 patients					1	1	1	1		1		2					3	2	1	1
Mereu1 2022	RSSH	25	148.7 (18.7)							2.1 (0.6)				6H，18H，24H all no difference，12H RH faoverd
	RH	51	158.2 (47.6)							3.1 (1.6)
Fagotti 2012	LESS	75	122 (45–220)	50 (10–500)	3	3			3	1 (1–4)	17 (10–20) 31 patients										1	2
	RH	75	175 (70–470)	80 (20–500)	3	5			2	1 (2–13)	18 (11–33) 35 patients										2								1				1	1
Cai 2021	LESS	31	283.00 (251.00-322.00)	100.00 (50.00-200.00)	2	1				8.29±3.12		13.39±7.36, 29 patients	3.00 (1, 6) , 23 patients	24H, LESS faoverd	NO difference	NO difference																			1
	MPL	62	180.00 (149.25-235.00)	90.00 (50.00-150.00)	3	4		1		8.86±2.92		14.05±7.64 , 54 patients	4.00 (2.00, 7.00), 42 patients																							2	1	1
Kang 2023	LESS	53	155.0 ± 40.8	157.6 ± 112.9	1	18		2	3	4.1 ± 1.0		17.8 ± 8.7		0H,24H,36H,48H,72H,96H no difference	NO difference	NO difference			1					8															4	6	11
	MPL	54	158.2 ± 48.8	206.5 ± 155.3	2	14		3	1	4.4 ± 1.1		22.4 ± 10.6							2					6															2	6	19
Dou 2021	LESS	48	156.61±46.43	109.39±74.54		7				9.67±1.92	8.14 ± 2, 51 patients			24H，no difference	NO difference	NO difference						2																				2	2	1
	MPL	48	143.38±49.84	131.40±88.17		15				10.69±2.02	8.58 ± 2, 30 patients											4																				3	5	3
Moukarzel 2017	RSSH	14	175 (150 – 230)	50 (10 – 100)
	RH	13	184 (118 – 262)	50 (10 – 500)
Cai 2016	LESS	18	254.9 ± 32.8	222.9 ± 101.1		3				5.8 ± 0.8														1																					2
	MPL	18	246.9 ± 36.4	308.9 ± 247.8		1				6.1 ± 0.8														1																	3
Gloria 2018	RSSH	15	90（80-92）	50（20-75）		1				4（3-5）				No difference										1
	RH	13	80（70-100）	50（30-80）		1				4（3-5）																																1

## Sheet: Data analysis
	Operation time											Intraoperative complications
	Author and year	Approach	Number of total patients	Mean	SD	Approach	Number of total patients	Mean	SD			Author and year	Approach	Number of patients	Number of occurence	Approach	Number of patients	Number of occurence
	Cai 2016	LESS	18	254.9	32.8	MPL	18	246.9	36.4			Park 2014	LESS	37	1	MPL	74	0
	Cai 2021	LESS	31	283.817	17.2855	MPL	62	181.859	18.4421			Escobar 2011	LESS	30	1	MPL	30	2
	Corrado 2016	RSSH	23	110	25.9237	RH	46	106.193	23.7435			Corrado 2020	RSSH	76	2	RH	149	5
	Corrado 2020	RSSH	76	145.947	42.0827	RH	149	146.646	59.737			Fagotti 2012	LESS	75	3	RH	75	3
	Dou 2021	LESS	48	156.61	46.43	MPL	48	143.38	49.84			Cai 2021	LESS	31	2	MPL	62	3
	Escobar 2011	LESS	30	149.768	37.7399	MPL	30	218.905	96.0652			Kang 2023	LESS	53	1	MPL	54	2
	Fagotti 2012	LESS	75	123.424	36.5314	RH	75	187.888	83.5003
	Gloria 2018	RSSH	15	87.096	9.8147	RH	13	83.65	24.9167			Postoperative complications
	Kang 2023	LESS	53	155	40.8	MPL	54	158.2	48.8			Author and year	Approach	Number of patients	Number of occurence	Approach	Number of patients	Number of occurence
	Mereu1 2022	RSSH	25	148.7	18.7	RH	51	158.2	47.6			Park 2014	LESS	37	0	MPL	74	1
	Moukarzel 2017	RSSH	14	180.339	23.4253	RH	13	186.213	43.0381			Corrado 2016	RSSH	23	1	RH	46	1
	Park 2014	LESS	37	183	50	MPL	74	173	58			Corrado 2020	RSSH	76	5	RH	149	13
												Fagotti 2012	LESS	75	3	RH	75	5
	EBL											Cai 2021	LESS	31	1	MPL	62	4
	Author and year	Approach	Number of total patients	Mean	SD	Approach	Number of total patients	Mean	SD			Kang 2023	LESS	53	18	MPL	54	14
	Park 2014	LESS	37	194	149	MPL	74	173	106			Dou 2021	LESS	48	7	MPL	48	15
	Escobar 2011	LESS	30	108.324	31.8584	MPL	30	154.82	161.497			Cai 2016	LESS	18	3	MPL	18	1
	Corrado 2016	RSSH	23	58.2744	36.2932	RH	46	105.539	54.271			Gloria 2018	RSSH	15	1	RH	13	1
	Corrado 2020	RSSH	76	60.7599	49.9992	RH	149	90.435	92.9242
	Mereu1 2022	LESS	75	77.8101	102.288	RH	75	104.419	100.2			Transfusion
	Fagotti 2012	LESS	31	105.835	36.5186	RH	62	91.5329	21.5068			Author and year	Approach	Number of patients	Number of occurence	Approach	Number of patients	Number of occurence
	Kang 2023	LESS	53	157.6	112.9	MPL	54	206.5 155.3	155.3			Park 2014	LESS	37	2	MPL	74	6
	Dou 2021	LESS	48	109.39	74.54	MPL	48	131.4	88.17			Escobar 2011	LESS	30	1	CMPL	30	0
	Moukarzel 2017	RSSH	14	51.7797	26.3535	RH	13	125.602	146.449			Corrado 2016	RSSH	23	0	RH	46	2
	Cai 2016	LESS	18	222.9	101.1	MPL	18	308.9	247.8			Corrado 2020	RSSH	76	0	RH	149	2
	Gloria 2018	RSSH	15	48.185	44.9842	RH	13	53.65	41.5278			Cai 2021	LESS	31	0	MPL	62	1
												Kang 2023	LESS	53	2	MPL	54	3
	Postoperative hospital stay											Convertion
	Author and year	Approach	Number of total patients	Mean	SD	Approach	Number of total patients	Mean	SD			Author and year	Approach	Number of patients	Number of occurence	Approach	Number of patients	Number of occurence
	Park 2014	LESS	37	5	1.8	MPL	74	5.1	1.8			Escobar 2011	LESS	30	1	CMPL	30	1
	Escobar 2011	LESS	30	1.2713	0.7352	MPL	30	2.2043	1.7154			Corrado 2020	RSSH	76	5	RH	149	5
	Corrado 2016	RSSH	23	2.4137	0.7777	RH	46	3.1846	0.9045			Fagotti 2012	LESS	75	3	RH	75	2
	Corrado 2020	RSSH	76	2.7397	2.7083	RH	149	3.1715	1.5171			Kang 2023	LESS	53	3	MPL	54	1
	Mereu1 2022	RSSH	25	2.1	0.6	RH	51	3.1	1.6
	Fagotti 2012	LESS	75	1.2035	0.6263	RH	75	1.814	2.505
	Cai 2021	LESS	31	8.29	3.12	MPL	62	8.86	2.92			Bladder injury
	Kang 2023	LESS	53	4.1	1	MPL	54	4.4	1.1			Author and year	Approach	Number of patients	Number of occurence	Approach	Number of patients	Number of occurence
	Dou 2021	RSSH	48	9.67	1.92	RH	48	10.69	2.02			Park 2014	LESS	37	1	MPL	74	0
	Cai 2016	LESS	18	5.8	0.8	MPL	18	6.1	0.8			Escobar 2011	LESS	30	0	CMPL	30	1
	Gloria 2018	RSSH	15	4	1.6358	RH	13	4	1.6611			Corrado 2020	RSSH	76	0	RH	149	1
	Total lymph node yield											Bowel injury
	Author and year	Approach	Number of total patients	Mean	SD	Approach	Number of total patients	Mean	SD			Author and year	Approach	Number of patients	Number of occurence	Approach	Number of patients	Number of occurence
	Park 2014	LESS	37	25.9	10.6	MPL	74	24.6	9			Escobar 2011	LESS	30	0	CMPL	30	1
	Fagotti 2012	LESS	31	16.5332	2.4346	RH	35	18.8701	5.2305			Corrado 2020	RSSH	76	0	RH	149	1
	Dou 2021	LESS	48	8.14	2.51	MPL	48	8.58	2.3
												Vascular injury
												Author and year	Approach	Number of patients	Number of occurence	Approach	Number of patients	Number of occurence
	Pelvic lymph node yield											Escobar 2011	LESS	30	1	CMPL	30	0
	Author and year	Approach	Number of total patients	Mean	SD	Approach	Number of total patients	Mean	SD			Corrado 2016	RSSH	23	1	RH	46	0
	Park 2014	LESS	37	24.6	11.4	MPL	74	23.3	7.7			Corrado 2020	RSSH	76	0	RH	149	1
	Escobar 2011	LESS	15	16	2.8746	MPL	11	12.004	4.7075			Kang 2023	LESS	53	1	MPL	54	2
	Corrado 2016	RSSH	23	14	0.5185	RH	46	16.0155	4.7487
	Corrado 2020	RSSH	9	9.8699	4.6849	RH	15	16.2046	7.1865
	Cai 2021	LESS	29	13.39	7.36	MPL	54	14.05	7.64			Incision related complications
	Kang 2023	LESS	53	17.8	8.7	MPL	54	22.4	10.6			Author and year	Approach	Number of patients	Number of occurence	Approach	Number of patients	Number of occurence
												Corrado 2020	RSSH	76	0	RH	149	1
	Para-aortic lymph node yield											Fagotti 2012	LESS	75	3	RH	75	2
	Author and year	Approach	Number of patients	Mean	SD	Approach	Number of patients	Mean	SD			Dou 2021	LESS	48	4	MPL	48	7
	Park 2014	LESS	7	4.9	2.5	MPL	14	6.9	7.3			Gloria 2018	RSSH	15	0	RH	13	1
	Escobar 2011	LESS	11	6.3984	3.1383	MPL	6	5.7447	3.5114
	Cai 2021	LESS	23	3.1379	1.2962	MPL	42	4.0976	1.1491
												Fever
												Author and year	Approach	Number of patients	Number of occurence	Approach	Number of patients	Number of occurence
												Corrado 2016	RSSH	23	0	RH	46	1
												Corrado 2020	RSSH	76	2	RH	149	2
												Kang 2023	LESS	53	8	MPL	54	6
												Cai 2016	LESS	18	1	MPL	18	1
												Gloria 2018	RSSH	15	1	RH	13
												Infection related complications
												Author and year	Approach	Number of patients	Number of occurence	Approach	Number of patients	Number of occurence
												Park 2014	LESS	37	0	MPL	74	1
												Cai 2021	LESS	31	1	MPL	62	1
												Lymphocele
												Author and year	Approach	Number of patients	Number of occurence	Approach	Number of patients	Number of occurence
												Corrado 2020	RSSH	76	0	RH	149	3
												Fagotti 2012	LESS	75	0	RH	75	1
												Cai 2021	LESS	31	0	MPL	62	1
												Nausea and vomiting
												Author and year	Approach	Number of patients	Number of occurence	Approach	Number of patients	Number of occurence
												Kang 2023	LESS	53	11	MPL	54	19
												Cai 2016	LESS	18	0	MPL	18	3
												Gloria 2018	RSSH	15	1	RH	13	0

## Sheet: Systematic Review
Author and year	Approach	Number of total patients	Pain
Park 2014	LESS	37	16H,24H,32H, LESS faoverd
	MPL	74
Mereu1 2022	RSSH	25	6H，18H，24H all no difference，12H RH faoverd
	RH	51
Cai 2021	LESS	31	24H, LESS faoverd
	MPL	62
Kang 2023	LESS	53	0H,24H,36H,48H,72H,96H no difference
	MPL	54
Dou 2021	LESS	48	24H，no difference
	MPL	48
Gloria 2018	RSSH	15	No difference
	RH	13
Author and year	Approach	Number of total patients	OS
Giacomo 2020	RSSH	76	NO difference
	RH	149
Cai 2021	LESS	31	NO difference
	MPL	62
Kang 2023	LESS	53	NO difference
	MPL	54
Dou 2021	LESS	48	NO difference
	MPL	48
Author and year	Approach	Number of total patients	PFS
Zhifu Cai 2021	LESS	31	NO difference
	MPL	62
Ok-Ju Kang 2023	LESS	53	NO difference
	MPL	54
Yanyan Dou 2021	LESS	48	NO difference
	MPL	48
