# Supplementary material for: Surgical outcomes of single-port vs multi-port laparoscopic hysterectomy for endometrial cancer: A systematic review and meta-analysis
Source: PLoS One. 2024 Dec 9;19(12):e0314997. doi: 10.1371/journal.pone.0314997 (PMC11627385; doi:10.1371/journal.pone.0314997)
Supplement: S2 Data — (XLSX) [file pone.0314997.s004.xlsx]

## Sheet: All studies
Number	Included or Excluded	Reason	Studies
25	Excluded	Based on the review of the title and abstract, we determined that this article does not fall within the scope of our study and was therefore excluded.	Acholonu UC Jr, Chang-Jackson SC, Radjabi AR, Nezhat FR. Laparoscopy for themanagement of early-stage endometrial cancer: from experimental to standard of care. J Minim Invasive Gynecol. 2012 Jul-Aug;19(4):434-42. doi:10.1016/j.jmig.2012.02.006. Epub 2012 Apr 30. PMID: 22551760.
58	Excluded	Based on the review of the title and abstract, we determined that this article does not fall within the scope of our study and was therefore excluded.	Aiko K, Kanno K, Yanai S, Masuda S, Yasui M, Ichikawa F, Teishikata Y,Shirane T, Yoshino Y, Sakate S, Sawada M, Shirane A, Ota Y, Andou M. Short-termoutcomes of robot-assisted versus conventional laparoscopic surgery for early-stage endometrial cancer: A retrospective, single-center study. J ObstetGynaecol Res. 2020 Jul;46(7):1157-1164. doi: 10.1111/jog.14293. Epub 2020 May14. PMID: 32410374.
228	Excluded	Based on the review of the title and abstract, we determined that this article does not fall within the scope of our study and was therefore excluded.	Andiman S.E.; Roser B.J.; Ascher-Walsh C. 47: Power morcellation in laparoscopic sacrocervicopexy with supracervical hysterectomy: a retrospective review of uterine pathology American Journal of Obstetrics and Gynecology (2019) 220:3 Supplement (S738). Date of Publication: 1 Mar 2019 45th Annual Meeting, Book Series Title: 10.1016/j.ajog.2019.01.077
127	Excluded	Based on the review of the title and abstract, we determined that this article does not fall within the scope of our study and was therefore excluded.	Andou M, Ikuma K, Toki T, Yorimitsu M, Kanao H, Miyabe Y, Maehata K,Nishiuch T, Omoto H, Shirakawa I. [Endoscopic surgery for gynecologic malignancy--less invasive, more radical]. Gan To Kagaku Ryoho. 2004 Oct;31(10):1494-500.Japanese. PMID: 15508439.
22	Excluded	Based on the review of the title and abstract, we determined that this article does not fall within the scope of our study and was therefore excluded.	Angeles MA, Martínez-Gómez C, Migliorelli F, Voglimacci M, Figurelli J,Motton S, Tanguy Le Gac Y, Ferron G, Martinez A. Novel Surgical Strategies inthe Treatment of Gynecological Malignancies. Curr Treat Options Oncol. 2018 Nov9;19(12):73. doi: 10.1007/s11864-018-0582-5. PMID: 30411170.
94	Further screening	Further full-text review is needed to determine whether it meets the inclusion criteria or aligns with the exclusion criteria.	Angioni S, Pontis A, Multinu A, Melis G. Safe endobag morcellation in asingle-port laparoscopy subtotal hysterectomy. Minim Invasive Ther AlliedTechnol. 2016;25(2):113-6. doi: 10.3109/13645706.2015.1109521. Epub 2015 Nov 19.PMID: 26902985.
235	Excluded	Duplicate study	Angioni S.; Pontis A.; Multinu A.; Melis G. Safe endobag morcellation in a single-port laparoscopy subtotal hysterectomy Minimally Invasive Therapy and Allied Technologies (2016) 25:2 (113-116). Date of Publication: 3 Mar 2016 10.3109/13645706.2015.1109521
132	Excluded	Based on the review of the title and abstract, we determined that this article does not fall within the scope of our study and was therefore excluded.	Ardovino M, Castaldi MA, Fraternali F, Ardovino I, Mosca L, Colacurci N,Signoriello G, Cobellis L. Bidirectional barbed suture in total laparoscopichysterectomy and lymph node dissection for endometrial cancer: technicalevaluation and 1-year follow-up of 61 patients. J Laparoendosc Adv Surg Tech A.2013 Apr;23(4):347-50. doi: 10.1089/lap.2012.0079. PMID:23573880
24	Excluded	Based on the review of the title and abstract, we determined that this article does not fall within the scope of our study and was therefore excluded.	Backes FJ, Fowler JM. Hysterectomy for the treatment of gynecologicmalignancy. Clin Obstet Gynecol. 2014 Mar;57(1):115-27. doi:10.1097/GRF.0000000000000006. PMID: 24488054.
126	Excluded	Based on the review of the title and abstract, we determined that this article does not fall within the scope of our study and was therefore excluded.	Balgobin S, Maldonado PA, Chin K, Schaffer JI, Hamid CA. Safety of ManualMorcellation After Vaginal or Laparoscopic-assisted Vaginal Hysterectomy. JMinim Invasive Gynecol. 2016 May-Jun;23(4):542-7. doi:10.1016/j.jmig.2016.01.014. Epub 2016 Jan 21. PMID: 26802908.
64	Excluded	Based on the review of the title and abstract, we determined that this article does not fall within the scope of our study and was therefore excluded.	Barrie A, Freeman AH, Lyon L, Garcia C, Conell C, Abbott LH, Littell RD,Powell CB. Classification of Postoperative Complications in Robotic-assistedCompared With Laparoscopic Hysterectomy for Endometrial Cancer. J Minim InvasiveGynecol. 2016 Nov-Dec;23(7):1181-1188. doi: 10.1016/j.jmig.2016.08.832. Epub2016 Sep 9. PMID: 27621195.
247	Further screening	Further full-text review is needed to determine whether it meets the inclusion criteria or aligns with the exclusion criteria.	Bartnicki J. Single-incision laparoscopic hysterectomy in endometrial cancer: Surgical technique - The first own experience Onkologia i Radioterapia (2013) 22-23:1 (9-14). Date of Publication: 2013
219	Excluded	Based on the review of the title and abstract, we determined that this article does not fall within the scope of our study and was therefore excluded.	Bartos P, Struppl D, Trhlík M, Czudek S, Skrovina M, Adamcík L, SoumarováR. Da Vinci robotická chirurgie v gynekologické onkologii: kritické hodnoceníúvodních zkuseností [Da vinci robotic surgery in gynaecological oncology: acritical interim appraisal]. Ceska Gynekol. 2007 Oct;72(5):354-9. Czech. PMID:18175521
212	Excluded	Based on the review of the title and abstract, we determined that this article does not fall within the scope of our study and was therefore excluded.	Bats AS, Chatellier G, Clément D, Larousserie F, Lefrère-Belda MA, LecuruF, Nos C. Comparaison de la coelioscopie à la laparotomie dans la prise encharge du cancer de l'endomètre précoce [Comparison of different approaches insurgical management of early endometrial cancer]. Bull Cancer. 2007Nov;94(11):1003-7. French. PMID: 18055318.
203	Excluded	Based on the review of the title and abstract, we determined that this article does not fall within the scope of our study and was therefore excluded.	Bats AS, Mimouni M, Bensaïd C, Seror J, Douay-Hauser N, Nos C, Lécuru F.Robotic extraperitoneal paraaortic lymphadenectomy in gynecological cancers:feasibility, safety, and short-term outcomes of isolated and combinedprocedures. Int J Gynecol Cancer. 2014 Oct;24(8):1486-92. doi:10.1097/IGC.0000000000000240. PMID: 25191875.
113	Excluded	Based on the review of the title and abstract, we determined that this article does not fall within the scope of our study and was therefore excluded.	Beck TL, Morse CB, Gray HJ, Goff BA, Urban RR, Liao JB. Route of hysterectomy and surgical outcomes from a statewide gynecologic oncologypopulation: is there a role for vaginal hysterectomy? Am J Obstet Gynecol. 2016Mar;214(3):348.e1-9. doi: 10.1016/j.ajog.2015.10.006. Epub 2015 Oct 22. PMID:26470825; PMCID: PMC11496200.
4	Excluded	Based on the review of the title and abstract, we determined that this article does not fall within the scope of our study and was therefore excluded.	Bell MC, Torgerson J, Seshadri-Kreaden U, Suttle AW, Hunt S. Comparison of outcomes and cost for endometrial cancer staging via traditional laparotomy, standard laparoscopy and robotic techniques. Gynecol Oncol. 2008 Dec;111(3):407-11. doi: 10.1016/j.ygyno.2008.08.022. Epub 2008 Oct 1. PMID: 18829091.
129	Excluded	Based on the review of the title and abstract, we determined that this article does not fall within the scope of our study and was therefore excluded.	Bell MC, Torgerson J, Seshadri-Kreaden U, Suttle AW, Hunt S. Comparison of outcomes and cost for endometrial cancer staging via traditional laparotomy,standard laparoscopy and robotic techniques. Gynecol Oncol. 2008Dec;111(3):407-11. doi: 10.1016/j.ygyno.2008.08.022. Epub 2008 Oct 1. PMID:18829091
162	Excluded	Based on the review of the title and abstract, we determined that this article does not fall within the scope of our study and was therefore excluded.	Bidziñski M, Mettler L, Zieliñski J. Endoscopic lymphadenectomy and LAVH inthe treatment of endometrial cancer. Eur J Gynaecol Oncol. 1998;19(1):32-4.PMID: 9476055.
134	Excluded	Based on the review of the title and abstract, we determined that this article does not fall within the scope of our study and was therefore excluded.	Bijen CB, Briët JM, de Bock GH, Arts HJ, Bergsma-Kadijk JA, Mourits MJ.Total laparoscopic hysterectomy versus abdominal hysterectomy in the treatmentof patients with early stage endometrial cancer: a randomized multi centerstudy. BMC Cancer. 2009 Jan 15;9:23. doi: 10.1186/1471-2407-9-23. PMID:19146684; PMCID: PMC2630311.
97	Excluded	Based on the review of the title and abstract, we determined that this article does not fall within the scope of our study and was therefore excluded.	Bijen CB, de Bock GH, Vermeulen KM, Arts HJ, ter Brugge HG, van der Sijde R,Kraayenbrink AA, Bongers MY, van der Zee AG, Mourits MJ. Laparoscopichysterectomy is preferred over laparotomy in early endometrial cancer patients,however not cost effective in the very obese. Eur J Cancer. 2011Sep;47(14):2158-65. doi: 10.1016/j.ejca.2011.04.035. Epub 2011 Jun 1. PMID:
71	Excluded	Based on the review of the title and abstract, we determined that this article does not fall within the scope of our study and was therefore excluded.	Bijen CB, Vermeulen KM, Mourits MJ, Arts HJ, Ter Brugge HG, van der Sijde R,Wijma J, Bongers MY, van der Zee AG, de Bock GH. Cost effectiveness oflaparoscopy versus laparotomy in early stage endometrial cancer: a randomisedtrial. Gynecol Oncol. 2011 Apr;121(1):76-82. doi: 10.1016/j.ygyno.2010.11.043.Epub 2011 Jan 6. PMID: 21215439.
116	Excluded	Based on the review of the title and abstract, we determined that this article does not fall within the scope of our study and was therefore excluded.	Bishop EA, Java JJ, Moore KN, Spirtos NM, Pearl ML, Zivanovic O, KushnerDM, Backes F, Hamilton CA, Geller MA, Hurteau J, Mathews C, Wenham RM, RamirezPT, Zweizig S, Walker JL. Surgical outcomes among elderly women with endometrialcancer treated by laparoscopic hysterectomy: a NRG/Gynecologic Oncology Groupstudy. Am J Obstet Gynecol. 2018 Jan;218(1):109.e1-109.e11. doi:10.1016/j.ajog.2017.09.026. …
28	Excluded	Based on the review of the title and abstract, we determined that this article does not fall within the scope of our study and was therefore excluded.	Bixel K, Barrington DA, Vetter MH, Suarez AA, Felix AS. Determinants ofSurgical Approach and Survival Among Women with Endometrial Carcinoma. J MinimInvasive Gynecol. 2022 Feb;29(2):219-230. doi: 10.1016/j.jmig.2021.07.018. Epub2021 Aug 1. PMID: 34348183; PMCID: PMC8803987.
138	Excluded	Based on the review of the title and abstract, we determined that this article does not fall within the scope of our study and was therefore excluded.	Bogliolo S, Cassani C, Musacchi V, Babilonti L, Gardella B, Spinillo A.Robotic single-site surgery in management of obese patients with early-stage endometrial cancer. J Minim Invasive Gynecol. 2015 May-Jun;22(4):697-9. doi:10.1016/j.jmig.2015.01.031. Epub 2015 Feb 7. PMID: 25662356.
151	Excluded	Based on the review of the title and abstract, we determined that this article does not fall within the scope of our study and was therefore excluded.	Bojahr B, De Wilde RL, Tchartchian G. Malignancy rate of 10,731 uterimorcellated during laparoscopic supracervical hysterectomy (LASH). Arch GynecolObstet. 2015 Sep;292(3):665-72. doi: 10.1007/s00404-015-3696-z. Epub 2015 Mar28. PMID: 25820974; PMCID: PMC4529878.
153	Excluded	Based on the review of the title and abstract, we determined that this article does not fall within the scope of our study and was therefore excluded.	Boosz A, Haeberle L, Renner SP, Thiel FC, Mehlhorn G, Beckmann MW, MuellerA. Comparison of reoperation rates, perioperative outcomes in women with endometrial cancer when the standard of care shifts from open surgery tolaparoscopy. Arch Gynecol Obstet. 2014 Dec;290(6):1215-20. doi:10.1007/s00404-014-3347-9. Epub 2014 Jul 10. PMID: 25009071.
218	Excluded	Based on the review of the title and abstract, we determined that this article does not fall within the scope of our study and was therefore excluded.	Brémond A, Bataillard A, Thomas L, Achard JL, Fervers B, Fondrinier E,Lansac J, Bailly C, Hoffstetter S, Basuyau JP, d'Anjou J, Descamps P, Farsi F,Guastalla JP, Laffargue F, Rodier JF, Vincent P, Pigneux J; Fédération Nationaledes Centres de Lutte Contre le Cancer. Standards, Options et Recommandationspour la prise en charge chirurgicale des patientes atteintes de cancer del'endomètre [Standards…
264	Excluded	Based on the review of the title and abstract, we determined that this article does not fall within the scope of our study and was therefore excluded.	Briët JM; Mourits MJ; van Leeuwen BL; van den Heuvel ER; Kenkhuis MJ; Arts HJ; de Bock GH; Age should not be a limiting factor in laparoscopic surgery: a prospective multicenter cohort study on quality of life after laparoscopic hysterectomy; Clinical interventions in aging; 2018
171	Excluded	Based on the review of the title and abstract, we determined that this article does not fall within the scope of our study and was therefore excluded.	Brooks SE, Ahn J, Mullins CD, Baquet CR, D'Andrea A. Health care cost andutilization project analysis of comorbid illness and complications for patientsundergoing hysterectomy for endometrial carcinoma. Cancer. 2001 Aug15;92(4):950-8. doi: 10.1002/1097-0142(20010815)92:4<950::aid-cncr1405>3.0.co;2-o. PMID: 11550170.
133	Excluded	Based on the review of the title and abstract, we determined that this article does not fall within the scope of our study and was therefore excluded.	Buda A, Bussi B, Di Martino G, Di Lorenzo P, Palazzi S, Grassi T, Milani R.Sentinel Lymph Node Mapping With Near-Infrared Fluorescent Imaging UsingIndocyanine Green: A New Tool for Laparoscopic Platform in Patients WithEndometrial and Cervical Cancer. J Minim Invasive Gynecol. 2016 Feb1;23(2):265-9. doi: 10.1016/j.jmig.2015.09.022. Epub 2015 Oct8. PMID:26455525
91	Further screening	Further full-text review is needed to determine whether it meets the inclusion criteria or aligns with the exclusion criteria.	Cai HH, Liu MB, He YL. Treatment of Early Stage Endometrial Cancer byTransumbilical Laparoendoscopic Single-Site Surgery Versus TraditionalLaparoscopic Surgery: A Comparison Study. Medicine (Baltimore). 2016Apr;95(14):e3211. doi: 10.1097/MD.0000000000003211. PMID: 27057851; PMCID:PMC4998767.
96	Further screening	Further full-text review is needed to determine whether it meets the inclusion criteria or aligns with the exclusion criteria.	Cai Z , Chen M , Wang H , Li L. The Feasibility and Effects in Full Staging Surgery of Endometrial Cancer by Combination of Transumbilical Single-port Laparoscopy and ERAS. Europe PMC 2021
207	Excluded	Based on the review of the title and abstract, we determined that this article does not fall within the scope of our study and was therefore excluded.	Canis M, Mage G, Wattiez A, Pouly JL, Glowaczover E, Raiga J, Bruhat M. Therole of laparoscopic surgery in gynecologic oncology. Curr Opin Obstet Gynecol.1994 Jun;6(3):210-4. PMID: 8038406.
149	Excluded	Based on the review of the title and abstract, we determined that this article does not fall within the scope of our study and was therefore excluded.	Cardenas-Goicoechea J, Adams S, Bhat SB, Randall TC. Surgical outcomes ofrobotic-assisted surgical staging for endometrial cancer are equivalent totraditional laparoscopic staging at a minimally invasive surgical center.Gynecol Oncol. 2010 May;117(2):224-8. doi: 10.1016/j.ygyno.2010.01.009. Epub2010 Feb 7. PMID: 20144471; PMCID: PMC2896309.
223	Excluded	Based on the review of the title and abstract, we determined that this article does not fall within the scope of our study and was therefore excluded.	Cario GM, Carlton MA. Total laparoscopic hysterectomy with laparosoniccoagulating shears: a retrospective report of 200 consecutive cases. Aust N Z JObstet Gynaecol. 2001 Aug;41(3):307-10. doi: 10.1111/j.1479-828x.2001.tb01233.x.PMID: 11592546.
49	Further screening	Further full-text review is needed to determine whether it meets the inclusion criteria or aligns with the exclusion criteria.	Carr CE, Chambers L, Jernigan AM, Freeman L, Escobar PF, Michener CM. Short-and long-term outcomes for single-port risk-reducing salpingo-oophorectomy withand without hysterectomy for women at risk for gynecologic cancer. Int J GynecolCancer. 2021 Feb;31(2):215-221. doi: 10.1136/ijgc-2020-001405. Epub 2020 Sep 18.PMID: 32948638.
62	Excluded	Based on the review of the title and abstract, we determined that this article does not fall within the scope of our study and was therefore excluded.	Carrubba AR, Osagiede O, Spaulding AC, Cochuyt JJ, Hodge DO, Robertson MW,DeStephano CC. Variability between individual surgeons in route of hysterectomyfor patients with endometrial cancer in Florida. Surg Oncol. 2019 Dec;31:55-60.doi: 10.1016/j.suronc.2019.09.004. Epub 2019 Sep 12. PMID: 31539642.
77	Excluded	Based on the review of the title and abstract, we determined that this article does not fall within the scope of our study and was therefore excluded.	Chambers LM, Carr C, Freeman L, Jernigan AM, Michener CM. Does surgical platform impact recurrence and survival? A study of utilization of multiport,single-port, and robotic-assisted laparoscopy in endometrial cancer surgery. AmJ Obstet Gynecol. 2019 Sep;221(3):243.e1-243.e11. doi:10.1016/j.ajog.2019.04.038. Epub 2019 May 7. PMID: 31075245.
261	Excluded	Duplicate study	ChiCTR2000040843; Chopsticks technique versus cross-hand technique in LESS-hysterectomy (CCLEH Study): a randomized controlled clinic trial https://trialsearch.who.int/Trial2.aspx?TrialID=ChiCTR2000040843 2020
201	Excluded	Based on the review of the title and abstract, we determined that this article does not fall within the scope of our study and was therefore excluded.	Childers JM, Brzechffa PR, Hatch KD, Surwit EA. Laparoscopically assisted surgical staging (LASS) of endometrial cancer. Gynecol Oncol. 1993Oct;51(1):33-8. doi: 10.1006/gyno.1993.1242. PMID: 8244171.
174	Excluded	Based on the review of the title and abstract, we determined that this article does not fall within the scope of our study and was therefore excluded.	Childers JM, Surwit EA. Combined laparoscopic and vaginal surgery for themanagement of two cases of stage I endometrial cancer. Gynecol Oncol. 1992Apr;45(1):46-51. doi: 10.1016/0090-8258(92)90489-6. PMID: 1534780.
172	Excluded	Based on the review of the title and abstract, we determined that this article does not fall within the scope of our study and was therefore excluded.	Cho YH, Kim DY, Kim JH, Kim YM, Kim YT, Nam JH. Laparoscopic management ofearly uterine cancer: 10-year experience in Asan Medical Center. Gynecol Oncol.2007 Sep;106(3):585-90. doi: 10.1016/j.ygyno.2007.05.011. Epub 2007 Jun 20.PMID: 17583776.
155	Further screening	Further full-text review is needed to determine whether it meets the inclusion criteria or aligns with the exclusion criteria.	Choi HJ, Heo EJ, Paik E, Kim TJ. Laparo-endoscopic single site paraaortic lymphadenectomy facilitated by a new articulating vessel sealing device. GynecolOncol. 2015 Nov;139(2):385-6. doi: 10.1016/j.ygyno.2015.09.009. Epub 2015 Sep24. PMID: 26387963.
36	Further screening	Further full-text review is needed to determine whether it meets the inclusion criteria or aligns with the exclusion criteria.	Chung H, Jang TK, Nam SH, Kwon SH, Shin SJ, Cho CH. Robotic single-site staging operation for early-stage endometrial cancer: initial experience at asingle institution. Obstet Gynecol Sci. 2019 May;62(3):149-156. doi:10.5468/ogs.2019.62.3.149. Epub 2019 Apr 12. PMID: 31139590; PMCID: PMC6520544.
53	Excluded	Based on the review of the title and abstract, we determined that this article does not fall within the scope of our study and was therefore excluded.	Cianci S, Perrone E, Rossitto C, Fanfani F, Tropea A, Biondi A, Scambia G,Gueli Alletti S. Percutaneous-assisted vs mini-laparoscopic hysterectomy:comparison of ultra-minimally invasive approaches. Updates Surg. 2021Dec;73(6):2347-2354. doi: 10.1007/s13304-020-00893-5. Epub 2020 Sep 29. PMID:32996053
258	Excluded	Based on the review of the title and abstract, we determined that this article does not fall within the scope of our study and was therefore excluded.	CN-01775150; Late-Breaking Abstracts Presented for the 41st Annual Meeting of the Society of Gynecologic Oncologists Gynecologic oncology; 2010
152	Excluded	Based on the review of the title and abstract, we determined that this article does not fall within the scope of our study and was therefore excluded.	Comba C, Aslan E, Vatankulu B, Tatar Z, Demir AA, Demir O. An ExtraordinaryLocation of Sentinel Lymph Nodes in a Patient with Endometrial Cancer. J MinimInvasive Gynecol. 2023 Aug;30(8):613-614. doi: 10.1016/j.jmig.2023.04.012. Epub2023 May 1. PMID: 37137423.
176	Excluded	Based on the review of the title and abstract, we determined that this article does not fall within the scope of our study and was therefore excluded.	Conrad LB, Ramirez PT, Burke W, Naumann RW, Ring KL, Munsell MF, FrumovitzM. Role of Minimally Invasive Surgery in Gynecologic Oncology: An Updated Surveyof Members of the Society of Gynecologic Oncology. Int J Gynecol Cancer. 2015Jul;25(6):1121-7. doi: 10.1097/IGC.0000000000000450. PMID: 25860841; PMCID:PMC4478101.
80	Excluded	Based on the review of the title and abstract, we determined that this article does not fall within the scope of our study and was therefore excluded.	Coronado PJ, Herraiz MA, Magrina JF, Fasero M, Vidart JA. Comparison ofperioperative outcomes and cost of robotic-assisted laparoscopy, laparoscopy andlaparotomy for endometrial cancer. Eur J Obstet Gynecol Reprod Biol. 2012Dec;165(2):289-94. doi: 10.1016/j.ejogrb.2012.07.006. Epub 2012 Jul 21. PMID:22819573
139	Further screening	Further full-text review is needed to determine whether it meets the inclusion criteria or aligns with the exclusion criteria.	Corrado G, Cutillo G, Mancini E, Baiocco E, Patrizi L, Saltari M, di Luca Sidozzi A, Sperduti I, Pomati G, Vizza E. Robotic single site versus robotic multiport hysterectomy in early endometrial cancer: a case control study. J Gynecol Oncol. 2016 Jul;27(4):e39. doi: 10.3802/jgo.2016.27.e39. PMID: 27171672;PMCID: PMC4864515.
252	Excluded	Duplicate study	Corrado G, Mereu L, Bogliolo S, Cela V, Gardella B, Sperduti I, Certelli C, Pellegrini A, Posar G, Zampa A, Tateo S, Gadducci A, Spinillo A, Vizza E. Comparison between single-site and multiport robot-assisted hysterectomy in obese patients with endometrial cancer: An Italian multi-institutional study. Int J Med Robot. 2020 Apr;16(2):e2066. doi: 10.1002/rcs.2066. Epub 2019 Dec 29. PMID: 31850677.
51	Further screening	Further full-text review is needed to determine whether it meets the inclusion criteria or aligns with the exclusion criteria.	Corrado G, Mereu L, Bogliolo S, Cela V, Gardella B, Sperduti I, Certelli C, Pellegrini A, Posar G, Zampa A, Tateo S, Gadducci A, Spinillo A, Vizza E. Comparison between single-site and multiport robot-assisted hysterectomy inobese patients with endometrial cancer: An Italian multi-institutional study. Int J Med Robot. 2020 Apr;16(2):e2066. doi: 10.1002/rcs.2066. Epub 2019 Dec 29. PMID: 31850677.
263	Excluded	Duplicate study	Corrado G; Cutillo G; Pomati G; Mancini ESperduti I; Saltari M;Vincenzoni C; Baiocco E;Vizza E; Surgical and oncological outcome of robotic surgery compared to laparoscopic and abdominal surgery in the management of endometrial cancer; European journal of surgical oncology; 2015
255	Excluded	Duplicate study	Cun H; Huffman L; Neimi C;Medlin E; Uppal S;Spencer R;Al-Niaimi A; Longitudinal outcome study: what are the factors that impact clinically relevant post-operative complications in single-port laparoscopy; Journal of minimally invasive gynecology; 2017
72	Excluded	Based on the review of the title and abstract, we determined that this article does not fall within the scope of our study and was therefore excluded.	Cusimano MC, Simpson AN, Dossa F, Liani V, Kaur Y, Acuna SA, Robertson D,Satkunaratnam A, Bernardini MQ, Ferguson SE, Baxter NN. Laparoscopic and robotichysterectomy in endometrial cancer patients with obesity: a systematic reviewand meta-analysis of conversions and complications. Am J Obstet Gynecol. 2019Nov;221(5):410-428.e19. doi: 10.1016/j.ajog.2019.05.004. Epub 2019 May 10. PMID:31082383
125	Excluded	Based on the review of the title and abstract, we determined that this article does not fall within the scope of our study and was therefore excluded.	Delair D, Soslow RA, Gardner GJ, Barakat RR, Leitao MM Jr. Tumoraldisplacement into fallopian tubes in patients undergoing robotically assistedhysterectomy for newly diagnosed endometrial cancer. Int J Gynecol Pathol. 2013Mar;32(2):188-92. doi: 10.1097/PGP.0b013e31825f7c08. PMID: 23370655.
101	Excluded	Based on the review of the title and abstract, we determined that this article does not fall within the scope of our study and was therefore excluded.	Delpech Y, Barranger E. Management of lymph nodes in endometrioid uterinecancer. Curr Opin Oncol. 2010 Sep;22(5):487-91. doi:10.1097/CCO.0b013e32833b9b75. PMID: 20531186.
47	Further screening	Further full-text review is needed to determine whether it meets the inclusion criteria or aligns with the exclusion criteria.	Demirayak G, Comba C, Özdemir İA. Laparoendoscopic Single-Site Sentinel Lymph Node Detection in Endometrial Cancer. J Minim Invasive Gynecol. 2018 Jul-Aug;25(5):776. doi: 10.1016/j.jmig.2017.10.035. Epub 2017 Nov 13. PMID:29146390
67	Excluded	Based on the review of the title and abstract, we determined that this article does not fall within the scope of our study and was therefore excluded.	Desille-Gbaguidi H, Hebert T, Paternotte-Villemagne J, Gaborit C, Rush E,Body G. Overall care cost comparison between robotic and laparoscopic surgeryfor endometrial and cervical cancer. Eur J Obstet Gynecol Reprod Biol. 2013Dec;171(2):348-52. doi: 10.1016/j.ejogrb.2013.09.025. Epub 2013 Sep 29. PMID:24135382
93	Excluded	Based on the review of the title and abstract, we determined that this article does not fall within the scope of our study and was therefore excluded.	Deura I, Shimada M, Azuma Y, Komatsu H, Nagira K, Sawada M, Harada T.Comparison of laparoscopic surgery and conventional laparotomy for surgical staging of patients with presumed low-risk endometrial cancer: The current stateof Japan. Taiwan J Obstet Gynecol. 2019 Jan;58(1):99-104. doi:10.1016/j.tjog.2018.11.019. PMID: 30638490.
195	Excluded	Based on the review of the title and abstract, we determined that this article does not fall within the scope of our study and was therefore excluded.	Devassy R, Cezar C, Krentel H, Verhoeven HC, Devassy R, de Wilde MS,Torres-de la Roche LA, de Wilde RL. Feasibility of myomatous tissue extractionin laparoscopic surgery by contained in - bag morcellation: A retrospectivesingle arm study. Int J Surg. 2019 Feb;62:22-27. doi:10.1016/j.ijsu.2018.12.013. Epub 2019 Jan 10. PMID: 30639472.
229	Excluded	Duplicate study	Devassy R.; Cezar C.; Krentel H.; Verhoeven H.C.; Devassy R.; de Wilde M.S.; Torres-de la Roche L.A.; de Wilde R.L. Feasibility of myomatous tissue extraction in laparoscopic surgery by contained in – bag morcellation: A retrospective single arm study International Journal of Surgery (2019) 62 (22-27). Date of Publication: 1 43497 10.1016/j.ijsu.2018.12.013
230	Excluded	Duplicate study	Drakopoulos V.; Lygizos V.; Voulgaris S.; Iliadis I.; Botsakis K.; Sarafi K.; Morfis N.; Daskalaki E.; Vougas V. Total laparoscopic hysterectomy with bilateral Salpingo-oophorectomy Surgical Endoscopy (2019) 33:2 Supplement (S740). Date of Publication: 2019 10.1007/s00464-019-07109-x
231	Excluded	Based on the review of the title and abstract, we determined that this article does not fall within the scope of our study and was therefore excluded.	Drakopoulos V.; Voulgaris S.; Botsakis V.; Papadopoulou M.C.; Petsa Poutouri Sophia S.; Sarafi K.; Kalatzis V.; Bakalis A.T.H.; Konstantinou D.; Vougas V. Total laparoscopic hysterectomy with bilateral salpingo-oophorectomy Surgical Endoscopy (2018) 32 Supplement 2 (S641). Date of Publication: 1 Dec 2018 10.1007/s00464-019-06728-8
131	Excluded	Based on the review of the title and abstract, we determined that this article does not fall within the scope of our study and was therefore excluded.	Ebina Y, Katabuchi H, Mikami M, Nagase S, Yaegashi N, Udagawa Y, Kato H,Kubushiro K, Takamatsu K, Ino K, Yoshikawa H. Japan Society of Gynecologic Oncology guidelines 2013 for the treatment of uterine body neoplasms. Int J ClinOncol. 2016 Jun;21(3):419-34. doi: 10.1007/s10147-016-0981-1. Epub 2016 Apr 26.PMID: 27116188.
11	Excluded	Based on the review of the title and abstract, we determined that this article does not fall within the scope of our study and was therefore excluded.	El-Achi V, Weishaupt J, Carter J, Saidi S. Robotic versus laparoscopic hysterectomy in morbidly obese women for endometrial cancer. J Robot Surg. 2021Jun;15(3):483-487. doi: 10.1007/s11701-020-01133-z. Epub 2020 Jul 31. PMID:32737804
168	Excluded	Based on the review of the title and abstract, we determined that this article does not fall within the scope of our study and was therefore excluded.	Elhage A, Vanderstichele S, Leblanc E, Castelain B, Querleu D. Cancer del'endomètre: hystérectomie totale simple ou hystérectomie élargie? Voie haute?Voie basse? [Endometrial cancer: total simple hysterectomy or radicalhysterectomy? Abdominal or vaginal route?]. Contracept Fertil Sex. 1996Nov;24(11):830-3. French. PMID: 8991587.
186	Excluded	Based on the review of the title and abstract, we determined that this article does not fall within the scope of our study and was therefore excluded.	Eltabbakh GH. Effect of surgeon's experience on the surgical outcome oflaparoscopic surgery for women with endometrial cancer. Gynecol Oncol. 2000Jul;78(1):58-61. doi: 10.1006/gyno.2000.5828. PMID: 10873411.
259	Excluded	Duplicate study	Eriksen JLK; Melamed A; Berkowitz RS; Horowitz NS; Muto MG; Feltmate CM; Safety and feasibility of same-day discharge in obese patients undergoing laparoscopic hysterectomy for endometrial intraepithelial neoplasia and malignancy; Obstetrics and gynecology: 2015
81	Excluded	Based on the review of the title and abstract, we determined that this article does not fall within the scope of our study and was therefore excluded.	Ertel M, Staley SA, Nguyen T, Johnson A, Hopkins A, Desravines N, RecknagelJ, Zhang X, Tan X, Clark LH. Contemporary Incidence of Medical Inoperability in Clinical Stage I Endometrial Cancer. Ann Surg Oncol. 2021 Dec;28(13):8987-8995.doi: 10.1245/s10434-021-10313-6. Epub 2021 Jun 18. PMID: 34143338.
226	Excluded	Duplicate study	Escobar PF, Frumovitz M, Soliman PT, Frasure HE, Fader AN, Schmeler KM,Ramirez PT. Comparison of single-port laparoscopy, standard laparoscopy, androbotic surgery in patients with endometrial cancer. Ann Surg Oncol. 2012May;19(5):1583-8. doi: 10.1245/s10434-011-2136-y.
33	Further screening	Further full-text review is needed to determine whether it meets the inclusion criteria or aligns with the exclusion criteria.	Escobar PF, Frumovitz M, Soliman PT, Frasure HE, Fader AN, Schmeler KM,Ramirez PT. Comparison of single-port laparoscopy, standard laparoscopy, androbotic surgery in patients with endometrial cancer. Ann Surg Oncol. 2012May;19(5):1583-8. doi: 10.1245/s10434-011-2136-y. Epub 2011 Nov 15. PMID:22083622
227	Excluded	Duplicate study	Escobar P., Frumovitz M., Soliman P., Frasure H., Starks D., Nickles Fader A., Ramirez P. Comparison of single-port laparoscopy versus standard laparoscopy versus robotic surgery in patients with endometrial cancer: A multi-institutional study; Gynecologic Oncology 2011
175	Excluded	Based on the review of the title and abstract, we determined that this article does not fall within the scope of our study and was therefore excluded.	Estape R, Lambrou N, Estape E, Vega O, Ojea T. Robotic-assisted totallaparoscopic hysterectomy and staging for the treatment of endometrial cancer: acomparison with conventional laparoscopy and abdominal approaches. J Robot Surg.2012 Sep;6(3):199-205. doi: 10.1007/s11701-011-0290-7. Epub 2011 Jun 25. PMID:27638272
43	Excluded	Based on the review of the title and abstract, we determined that this article does not fall within the scope of our study and was therefore excluded.	Fader AN, Escobar PF. Laparoendoscopic single-site surgery (LESS) in gynecologic oncology: technique and initial report. Gynecol Oncol. 2009Aug;114(2):157-61. doi: 10.1016/j.ygyno.2009.05.020. Epub 2009 May 28. PMID:19481243
78	Excluded	Based on the review of the title and abstract, we determined that this article does not fall within the scope of our study and was therefore excluded.	Fader AN. Minimally Invasive Techniques for Treating GynecologicMalignancies. J Natl Compr Canc Netw. 2017 May;15(5S):730-732. doi:10.6004/jnccn.2017.0086. PMID: 28515257; PMCID: PMC5580813.
59	Further screening	Further full-text review is needed to determine whether it meets the inclusion criteria or aligns with the exclusion criteria.	Fagotti A, Boruta DM 2nd, Scambia G, Fanfani F, Paglia A, Escobar PF. First100 early endometrial cancer cases treated with laparoendoscopic single-site surgery: a multicentric retrospective study. Am J Obstet Gynecol. 2012Apr;206(4):353.e1-6. doi: 10.1016/j.ajog.2012.01.031. Epub 2012 Jan 30. PMID:22365037
95	Further screening	Further full-text review is needed to determine whether it meets the inclusion criteria or aligns with the exclusion criteria.	Fagotti A, Corrado G, Fanfani F, Mancini M, Paglia A, Vizzielli G, SindicoS, Scambia G, Vizza E. Robotic single-site hysterectomy (RSS-H) vs.laparoendoscopic single-site hysterectomy (LESS-H) in early endometrial cancer:a double-institution case-control study. Gynecol Oncol. 2013 Jul;130(1):219-23.doi: 10.1016/j.ygyno.2013.04.004. Epub 2013 Apr 10. PMID: 23583415.
109	Further screening	Further full-text review is needed to determine whether it meets the inclusion criteria or aligns with the exclusion criteria.	Fagotti A, Gagliardi ML, Fanfani F, Salerno MG, Ercoli A, D'Asta M,Tortorella L, Turco LC, Escobar P, Scambia G. Perioperative outcomes of total laparoendoscopic single-site hysterectomy versus total robotic hysterectomy inendometrial cancer patients: a multicentre study. Gynecol Oncol. 2012Jun;125(3):552-5. doi: 10.1016/j.ygyno.2012.02.035. Epub2012 Mar3. PMID:22391483
135	Excluded	Based on the review of the title and abstract, we determined that this article does not fall within the scope of our study and was therefore excluded.	Fagotti A, Vizzielli G, Fanfani F, Gallotta V, Rossitto C, Costantini B,Gueli-Alletti S, Avenia N, Iodice R, Scambia G. Randomized study comparing useof THUNDERBEAT technology vs standard electrosurgery during laparoscopic radicalhysterectomy and pelvic lymphadenectomy for gynecologic cancer. J Minim InvasiveGynecol. 2014 May-Jun;21(3):447-53. doi: 10.1016/j.jmig.2013.12.001. Epub 2013Dec 8. PMID…
233	Excluded	Duplicate study	Fagotti A., Gagliardi M.L., Fanfani F., Salerno M.G., Ercoli A., D'Asta M., Tortorella L., Turco L.C., Escobar P., Scambia G. Perioperative outcomes of total laparoendoscopic single-site hysterectomy versus total robotic hysterectomy in endometrial cancer patients: A multicentre study. Gynecologic Oncology 2012
180	Further screening	Further full-text review is needed to determine whether it meets the inclusion criteria or aligns with the exclusion criteria.	Fanfani F, Gagliardi ML, Fagotti A, Turco LC, Scambia G. Laparoendoscopicsingle-site is obaric hysterectomy in endometrial cancer. JSLS. 2013 Apr-Jun;17(2):354-7. doi: 10.4293/108680813X13693422521232. PMID: 23925037; PMCID:PMC3771810.
107	Excluded	Based on the review of the title and abstract, we determined that this article does not fall within the scope of our study and was therefore excluded.	Fanfani F, Restaino S, Gueli Alletti S, Fagotti A, Monterossi G, RossittoC, Costantini B, Scambia G. TELELAP ALF-X Robotic-assisted LaparoscopicHysterectomy: Feasibility and Perioperative Outcomes. J Minim Invasive Gynecol.2015 Sep-Oct;22(6):1011-7. doi: 10.1016/j.jmig.2015.05.004. Epub 2015 May 14.PMID: 25982854.
254	Excluded	Based on the review of the title and abstract, we determined that this article does not fall within the scope of our study and was therefore excluded.	Fanfani F.; Fagotti A.; Rossitto C.; Gallotta V.; Marocco F.; Scambia G. Total laparoscopic hysterectomy with single trans-umbilical access (L.E.S.S.) Gynecological Surgery (2009) 6 SUPPL. 1 (S66). Date of Publication: 2009 10.1007/s10397-009-0518-y
257	Excluded	Duplicate study	Fanfani F; Restaino S; Monterossi G; Rossitto C; Gallotta V; Costantini B; Cosentino F; Gueli Alletti S; Scambia G; Three-dimensional versus two-dimensional radical laparoscopic hysterectomy for endometrial and cervical cancer: a prospective randomized trial; Journal of minimally invasive gynecology;2015
260	Excluded	Duplicate study	Fanfani F; Restaino S; Monterossi G; Rossitto C; Scambia G Three-dimensional versus two-dimensional radical laparoscopic hysterectomy for endometrial and cervical cancer: a prospective randomized trial Gynecological surgery 2015
143	Excluded	Based on the review of the title and abstract, we determined that this article does not fall within the scope of our study and was therefore excluded.	Farache C, Alonso S, Ferrer Marsollier C, Masia F, de Tayrac R, Triopon G.Chirurgie robotique en cancérologie gynécologique: étude rétrospectivecomparative avec la laparotomie et la cœlioscopie traditionnelle [Roboticsurgery in gynecologic oncology: Retrospective and comparative study withlaparotomy and laparoscopy]. J Gynecol Obstet Biol Reprod(Paris).2012Jun;41(4):353-62. French. doi: 10.1016/j…
159	Excluded	Based on the review of the title and abstract, we determined that this article does not fall within the scope of our study and was therefore excluded.	Favero G, Anton C, Silva e Silva A, Ribeiro A, Araújo MP, Miglino G,Baracat EC, Carvalho JP. Vaginal morcellation: a new strategy for largegynecological malignant tumor extraction: a pilot study. Gynecol Oncol. 2012Sep;126(3):443-7. doi: 10.1016/j.ygyno.2012.05.023. Epub 2012 May 24. PMID:22634019
199	Excluded	Based on the review of the title and abstract, we determined that this article does not fall within the scope of our study and was therefore excluded.	Favero G, Miglino G, Köhler C, Pfiffer T, Silva e Silva A, Ribeiro A, Le X,Anton C, Baracat EC, Carvalho JP. Vaginal Morcellation Inside Protective Pouch:A Safe Strategy for Uterine Extration in Cases of Bulky Endometrial Cancers:Operative and Oncological Safety of the Method. J Minim Invasive Gynecol. 2015Sep-Oct;22(6):938-43. doi: 10.1016/j.jmig.2015.04.015. Epub 2015 Apr 24. PMID:25917277
124	Excluded	Based on the review of the title and abstract, we determined that this article does not fall within the scope of our study and was therefore excluded.	Fornalik H, Brooks H, Moore ES, Flanders NL, Callahan MJ, Sutton GP. Hand-Assisted Robotic Surgery for Staging of Ovarian Cancer and Uterine Cancers WithHigh Risk of Peritoneal Spread: A Retrospective Cohort Study. Int J GynecolCancer. 2015 Oct;25(8):1488-93. doi: 10.1097/IGC.0000000000000508. PMID:26270117
112	Excluded	Based on the review of the title and abstract, we determined that this article does not fall within the scope of our study and was therefore excluded.	Fram KM. Laparoscopically assisted vaginal hysterectomy versus abdominalhysterectomy in stage I endometrial cancer. Int J Gynecol Cancer. 2002 Jan-Feb;12(1):57-61. doi: 10.1046/j.1525-1438.2002.01038.x. PMID: 11860536.
105	Excluded	Based on the review of the title and abstract, we determined that this article does not fall within the scope of our study and was therefore excluded.	Frumovitz M, Escobar P, Ramirez PT. Minimally invasive surgical approachesfor patients with endometrial cancer. Clin Obstet Gynecol. 2011Jun;54(2):226-34. doi: 10.1097/GRF.0b013e318218637d. PMID: 21508692; PMCID:PMC5779861.
88	Excluded	Based on the review of the title and abstract, we determined that this article does not fall within the scope of our study and was therefore excluded.	Fujimoto T, Fukuda J, Tanaka T. Role of complete para-aortic lymphadenectomyin endometrial cancer. Curr Opin Obstet Gynecol. 2009 Feb;21(1):10-4. doi:10.1097/GCO.0b013e32831ac3ac. PMID: 19124998.
16	Excluded	Based on the review of the title and abstract, we determined that this article does not fall within the scope of our study and was therefore excluded.	Gaia G, Holloway RW, Santoro L, Ahmad S, Di Silverio E, Spinillo A. Robotic-assisted hysterectomy for endometrial cancer compared with traditional laparoscopic and laparotomy approaches: a systematic review. Obstet Gynecol.2010 Dec;116(6):1422-1431. doi: 10.1097/AOG.0b013e3181f74153. PMID: 21099613.
240	Excluded	Duplicate study	Gala R.B., Margulies R., Steinberg A., Murphy M., Lukban J., Jeppson P., Aschkenazi S., Olivera C., South M., Lowenstein L., Schaffer J., Balk E.M., Sung V. Systematic Review of Robotic Surgery in Gynecology: Robotic Techniques Compared With Laparoscopy and Laparotomy Journal of Minimally Invasive Gynecology 2014
69	Excluded	Based on the review of the title and abstract, we determined that this article does not fall within the scope of our study and was therefore excluded.	Gala RB, Margulies R, Steinberg A, Murphy M, Lukban J, Jeppson P, Aschkenazi S, Olivera C, South M,Lowenstein L, Schaffer J, Balk EM, Sung V; Society of Gynecologic Surgeons Systematic Review Group. Systematic review of robotic surgery in gynecology: robotic techniques compared with laparoscopy and laparotomy. J Minim Invasive Gynecol. 2014 May-Jun;21(3):353-61. doi: 10.1016/j.jmig.2013.11.010. E…
198	Excluded	Based on the review of the title and abstract, we determined that this article does not fall within the scope of our study and was therefore excluded.	Ghezzi F, Casarin J, Uccella S. Mini-laparoscopic Sentinel Node Detectionin Endometrial Cancer: Further Reducing Invasiveness for Patients with Early-Stage Disease. Ann Surg Oncol. 2015 Dec;22 Suppl 3:S342. doi:10.1245/s10434-015-4875-7. Epub 2015 Oct 7. PMID: 26446007.
170	Excluded	Based on the review of the title and abstract, we determined that this article does not fall within the scope of our study and was therefore excluded.	Gil-Moreno A, Díaz-Feijoo B, Morchón S, Xercavins J. Analysis of survival after laparoscopic-assisted vaginal hysterectomy compared with the conventional abdominal approach for early-stage endometrial carcinoma: a review of theliterature. J Minim Invasive Gynecol. 2006 Jan-Feb;13(1):26-35. doi:10.1016/j.jmig.2005.08.013. PMID: 16431320.
6	Excluded	Based on the review of the title and abstract, we determined that this article does not fall within the scope of our study and was therefore excluded.	Gitas G, Alkatout I, Proppe L, Werner N, Rody A, Hanker L, Pados G, FreytagD, Sommer S, Baum S. Surgical outcomes of conventional laparoscopic and robotic-assisted hysterectomy. Int J Med Robot. 2021 Jun;17(3):e2225. doi:10.1002/rcs.2225. Epub 2021 Feb 8. PMID: 33440062.
266	Further screening	Further full-text review is needed to determine whether it meets the inclusion criteria or aligns with the exclusion criteria.	Gloria Calagna, Early Endometrial Cancer. Case-control study to evaluate the efficacy and safety of the new Robotic Single-site System. 2018
5	Further screening	Further full-text review is needed to determine whether it meets the inclusion criteria or aligns with the exclusion criteria.	Gomes MTV, Machado AMN, Podgaec S, Barison GAS. Initial experience with single-port robotic hysterectomy. Einstein (Sao Paulo). 2017 Oct-Dec;15(4):476-480. doi: 10.1590/S1679-45082017AO4134. PMID: 29364368; PMCID:PMC5875163.
83	Excluded	Based on the review of the title and abstract, we determined that this article does not fall within the scope of our study and was therefore excluded.	Gouy S, Uzan C, Zafrani Y, Lhommé C, Pautier P, Duvillard P, Haie-Meder C,Morice P. La chirurgie ganglionnaire dans les cancers de l'utérus. J Chir(Paris). 2008 Dec;145(6S1):12S51-5. French. doi: 10.1016/S0021-7697(08)45010-X.PMID: 22794074.
18	Excluded	Duplicate study	Gouy S, Uzan C, Zafrani Y, Lhommé C, Pautier P, Duvillard P, Haie-Meder C,Morice P. La chirurgie ganglionnaire dans les cancers de l'utérus. J Chir(Paris). 2008 Dec;145S4:12S51-5. French. doi: 10.1016/S0021-7697(08)74723-9.Epub 2009 Jan 23. PMID: 22793987.
40	Excluded	Duplicate study	Gouy S, Uzan C, Zafrani Y, Lhommé C, Pautier P, Duvillard P, Haie-Meder C,Morice P. La chirurgie ganglionnaire dans les cancers de l'utérus[Lymphadenectomy for uterine cancer]. J Chir (Paris). 2008 Dec;145 Spec no.4:12S51-12S55. French. PMID: 19194359.
188	Excluded	Based on the review of the title and abstract, we determined that this article does not fall within the scope of our study and was therefore excluded.	Gueli Alletti S, Rossitto C, Cianci S, Perrone E, Pizzacalla S, MonterossiG, Vizzielli G, Gidaro S, Scambia G. The Senhance™ surgical robotic system("Senhance") for total hysterectomy in obese patients: a pilot study. J RobotSurg. 2018 Jun;12(2):229-234. doi: 10.1007/s11701-017-0718-9. Epub 2017 Jun 17.PMID: 28624984.
92	Excluded	Based on the review of the title and abstract, we determined that this article does not fall within the scope of our study and was therefore excluded.	Gueli Alletti S, Rossitto C, Cianci S, Restaino S, Costantini B, Fanfani F,Fagotti A, Cosentino F, Scambia G. Telelap ALF-X vs Standard Laparoscopy for theTreatment of Early-Stage Endometrial Cancer: A Single-Institution RetrospectiveCohort Study. J Minim Invasive Gynecol. 2016 Mar-Apr;23(3):378-83. doi:10.1016/j.jmig.2015.11.006. Epub 2015 Nov 18. PMID: 26602025.
44	Excluded	Based on the review of the title and abstract, we determined that this article does not fall within the scope of our study and was therefore excluded.	Hahn HS, Kim HJ, Yoon SG, Kim WC, Choi HJ, Kim HS, Hong SR, Kwon YS, Lee IH,Lim KT, Lee KH, Shim JU, Mok JE, Kim TJ. Laparoscopy-assisted vaginal versusabdominal hysterectomy in endometrial cancer. Int J Gynecol Cancer. 2010Jan;20(1):102-9. doi: 10.1111/IGC.0b013e3181bffb1b. PMID: 20130509.
104	Excluded	Based on the review of the title and abstract, we determined that this article does not fall within the scope of our study and was therefore excluded.	Herling SF, Møller AM, Palle C, Thomsen T. Health-related quality of lifeafter robotic-assisted laparoscopic hysterectomy for women with endometrialcancer--A prospective cohort study. Gynecol Oncol. 2016 Jan;140(1):107-13. doi:10.1016/j.ygyno.2015.10.024. Epub 2015 Nov 2. PMID: 26541978.
145	Excluded	Based on the review of the title and abstract, we determined that this article does not fall within the scope of our study and was therefore excluded.	Hidlebaugh DA. Cost and quality-of-life issues associated with differentsurgical therapies for the treatment of abnormal uterine bleeding. ObstetGynecol Clin North Am. 2000 Jun;27(2):451-65. doi:10.1016/s0889-8545(00)80035-2. PMID: 10991717.
150	Excluded	Based on the review of the title and abstract, we determined that this article does not fall within the scope of our study and was therefore excluded.	Hoekstra AV, Morgan JM, Lurain JR, Buttin BM, Singh DK, Schink JC, Lowe MP. Robotic surgery in gynecologic oncology: impact on fellowship training. GynecolOncol. 2009 Aug;114(2):168-72. doi: 10.1016/j.ygyno.2009.04.022. Epub 2009 May15. PMID: 19446869.
50	Excluded	Based on the review of the title and abstract, we determined that this article does not fall within the scope of our study and was therefore excluded.	Holloway RW, Ahmad S, DeNardis SA, Peterson LB, Sultana N, Bigsby GE 4th,Pikaart DP, Finkler NJ. Robotic-assisted laparoscopic hysterectomy and lymphadenectomy for endometrial cancer: Analysis of surgical performance.Gynecol Oncol. 2009 Dec;115(3):447-52. doi: 10.1016/j.ygyno.2009.08.017. Epub2009 Sep 17. PMID: 19765807.
9	Excluded	Based on the review of the title and abstract, we determined that this article does not fall within the scope of our study and was therefore excluded.	Holloway RW, Ahmad S. Robotic-assisted surgery in the management ofendometrial cancer. J Obstet Gynaecol Res. 2012 Jan;38(1):1-8. doi:10.1111/j.1447-0756.2011.01744.x. Epub 2011 Dec 5. PMID: 22136216.
34	Excluded	Based on the review of the title and abstract, we determined that this article does not fall within the scope of our study and was therefore excluded.	Holtz DO, Miroshnichenko G, Finnegan MO, Chernick M, Dunton CJ. Endometrialcancer surgery costs: robot vs laparoscopy. J Minim Invasive Gynecol. 2010 Jul-Aug;17(4):500-3. doi: 10.1016/j.jmig.2010.03.012. Epub 2010 May 23. PMID:20547112
21	Excluded	Based on the review of the title and abstract, we determined that this article does not fall within the scope of our study and was therefore excluded.	Humphrey MM, Apte SM. The use of minimally invasive surgery for endometrial cancer. Cancer Control. 2009 Jan;16(1):30-7. doi: 10.1177/107327480901600105.PMID: 19078927.
46	Excluded	Based on the review of the title and abstract, we determined that this article does not fall within the scope of our study and was therefore excluded.	Hunn J, Dodson MK, Webb J, Soisson AP. Endometrial cancer--current state ofthe art therapies and unmet clinical needs: the role of surgery and preoperative radiographic assessment. Adv Drug Deliv Rev. 2009 Aug 10;61(10):890-5. doi:10.1016/j.addr.2009.04.015. Epub 2009 May 5. PMID: 19422863.
23	Excluded	Based on the review of the title and abstract, we determined that this article does not fall within the scope of our study and was therefore excluded.	Iavazzo C, Gkegkes ID. The role of uterine manipulators in endometrialcancer recurrence after laparoscopic or robotic procedures. Arch Gynecol Obstet.2013 Nov;288(5):1003-9. doi: 10.1007/s00404-013-3031-5. Epub 2013 Sep 22. PMID:24057065
182	Excluded	Based on the review of the title and abstract, we determined that this article does not fall within the scope of our study and was therefore excluded.	Imesch P, Dedes K, Fink D. Laparoskopische Therapie des Korpuskarzinoms:Datenlage und Evidenz [Laparoscopic approach in endometrial cancer: current dataand evidence]. Gynakol Geburtshilfliche Rundsch. 2009;49(3):111-6. German. doi:10.1159/000213059. Epub 2009 Jun 11. PMID: 19525617.
15	Excluded	Duplicate study	Interdonato ML, Scollo P, Bignardi T, Massimello F, Ferrara M, Donatiello G,Caretto M, Mannella P, Pecorino B, Meroni MG, Simoncini T. Hysterectomy bytransvaginal natural orifice transluminal endoscopic surgery: An Italian initialexperience. Front Med (Lausanne). 2022 Dec 13;9:1018232. doi:10.3389/fmed.2022.1018232. PMID: 36582280; PMCID: PMC9792506.
262	Excluded	Duplicate study	Jackson AA; Katebi Kashi P ;Welch EK; Rose GS; robot-assisted single-site modified radical hysterectomy with bilateral sentinel pelvic lymphadenectomy and mapping for endometrial carcinoma; American journal of obstetrics and gynecology; 2019
204	Excluded	Based on the review of the title and abstract, we determined that this article does not fall within the scope of our study and was therefore excluded.	Jacob KA, Zanagnolo V, Magrina JF, Magtibay PM. Robotic transperitonealinfrarenal aortic lymphadenectomy for gynecologic malignancy: a left lateralapproach. J Laparoendosc Adv Surg Tech A. 2011 Oct;21(8):733-6. doi:10.1089/lap.2011.0163. Epub 2011 Jul 20. PMID: 21774694.
110	Excluded	Based on the review of the title and abstract, we determined that this article does not fall within the scope of our study and was therefore excluded.	Janda M, Gebski V, Davies LC, Forder P, Brand A, Hogg R, Jobling TW, LandR, Manolitsas T, Nascimento M, Neesham D, Nicklin JL, Oehler MK, Otton G, PerrinL, Salfinger S, Hammond I, Leung Y, Sykes P, Ngan H, Garrett A, Laney M, Ng TY,Tam K, Chan K, Wrede CD, Pather S, Simcock B, Farrell R, Robertson G, Walker G,Armfield NR, Graves N, McCartney AJ,ObermairA. EffectofTotal LaparoscopicHysterectomy vs…
121	Excluded	Based on the review of the title and abstract, we determined that this article does not fall within the scope of our study and was therefore excluded.	Janda M, Gebski V, Forder P, Jackson D, Williams G, Obermair A; LACE TrialCommittee. Total laparoscopic versus open surgery for stage 1 endometrialcancer: the LACE randomized controlled trial. Contemp Clin Trials. 2006Aug;27(4):353-63. doi: 10.1016/j.cct.2006.03.004. Epub 2006 May 5. PMID:16678497
7	Excluded	Based on the review of the title and abstract, we determined that this article does not fall within the scope of our study and was therefore excluded.	Johansson CYM, Chan FKH. Robotic-assisted versus conventional laparoscopichysterectomy for endometrial cancer. Eur J Obstet Gynecol Reprod Biol X. 2020Sep 6;8:100116. doi: 10.1016/j.eurox.2020.100116. PMID: 32995747; PMCID:PMC7508988.
265	Excluded	Duplicate study	Joo-Hyun Nam, Asan Medical Center；Feasibility Study of Laparoendoscopic Single Site Surgical Staging for Endometrial Cancer (LESS-E); NCT01679522; https://clinicaltrials.gov/study/NCT01679522?cond=Endometrial%20cancer&intr=Single%20port%20laparoscopic%20surgery&rank=1
8	Excluded	Based on the review of the title and abstract, we determined that this article does not fall within the scope of our study and was therefore excluded.	Juhasz-Böss I, Haggag H, Baum S, Kerl S, Rody A, Solomayer E. Laparoscopicand laparotomic approaches for endometrial cancer treatment: a comprehensivereview. Arch Gynecol Obstet. 2012 Jul;286(1):167-72. doi:10.1007/s00404-012-2254-1. Epub 2012 Feb 25. PMID: 22366805.
102	Excluded	Based on the review of the title and abstract, we determined that this article does not fall within the scope of our study and was therefore excluded.	Juhasz-Böss I, Mallmann P, Möller CP, Solomayer EF. Use of Laparoscopy inthe Treatment of Endometrial and Cervical Cancer - Results of a 2012 Germany-wide Survey. Geburtshilfe Frauenheilkd. 2013 Sep;73(9):911-917. doi:10.1055/s-0033-1350877. PMID: 24771942; PMCID: PMC3858987.
114	Excluded	Based on the review of the title and abstract, we determined that this article does not fall within the scope of our study and was therefore excluded.	Kaganov H, Ades A. Uterine fibroids: Investigation and current management trends. Aust Fam Physician. 2016 Oct;45(10):722-725. PMID: 27695721.
215	Excluded	Based on the review of the title and abstract, we determined that this article does not fall within the scope of our study and was therefore excluded.	Kanao H, Hisa T, Omi M, Nagashima M, Okamoto S, Aoki Y, Tanigawa T, MatodaM, Okamoto S, Nomura H, Omatsu K, Kato K, Utsugi K, Takeshima N. LaparoscopicAnterior Pelvic Exenteration with Super Radical Parametrectomy for a RecurrentLow-Grade Endometrial Sarcoma That is Resistant to Hormone Therapy andChemotherapy. J Minim Invasive Gynecol. 2019 Jan;26(1):34-35. doi:
75	Further screening	Further full-text review is needed to determine whether it meets the inclusion criteria or aligns with the exclusion criteria.	Kang OJ, Nam JH, Park JY. Laparo-endoscopic single-site versus conventional laparoscopic surgery for early-stage endometrial cancer: A randomized controlled non-inferiority trial. Gynecol Oncol. 2023 Jun;173:74-80. doi: 10.1016/j.ygyno.2023.04.005. Epub 2023 Apr 25. PMID: 37105060.
191	Excluded	Based on the review of the title and abstract, we determined that this article does not fall within the scope of our study and was therefore excluded.	Kannisto P, Harter P, Heitz F, Traut A, du Bois A, Kurzeder C.Implementation of robot-assisted gynecologic surgery for patients with low andhigh BMI in a German gynecological cancer center. Arch Gynecol Obstet. 2014Jul;290(1):143-8. doi: 10.1007/s00404-014-3169-9. Epub 2014 Feb 15. PMID:24532013
179	Excluded	Based on the review of the title and abstract, we determined that this article does not fall within the scope of our study and was therefore excluded.	Kavallaris A, Kalogiannidis I, Chalvatzas N, Hornemann A, Bohlmann MK,Diedrich K. Standardized technique of laparoscopic pelvic and para-aorticlymphadenectomy in gynecologic cancer optimizes the perioperative outcomes. ArchGynecol Obstet. 2011 Jun;283(6):1373-80. doi: 10.1007/s00404-010-1580-4. Epub2010 Jul 6. PMID: 20607263.
118	Excluded	Based on the review of the title and abstract, we determined that this article does not fall within the scope of our study and was therefore excluded.	Kim DY, Kim MK, Kim JH, Suh DS, Kim YM, Kim YT, Mok JE, Nam JH.Laparoscopic-assisted vaginal hysterectomy versus abdominal hysterectomy inpatients with stage I and II endometrial cancer. Int J Gynecol Cancer. 2005 Sep-Oct;15(5):932-7. doi: 10.1111/j.1525-1438.2005.00157.x. PMID: 16174248.
146	Excluded	Based on the review of the title and abstract, we determined that this article does not fall within the scope of our study and was therefore excluded.	Kimmig R, Aktas B, Buderath P, Wimberger P, Iannaccone A, Heubner M.Definition of compartment-based radical surgery in uterine cancer: modifiedradical hysterectomy in intermediate/high-risk endometrial cancer usingperitoneal mesometrial resection (PMMR) by M Höckel translated to roboticsurgery. World J Surg Oncol. 2013 Aug 16;11:198. doi: 10.1186/1477-7819-11-198.PMID: 23947937; PMCID: PMC3751733.
200	Excluded	Based on the review of the title and abstract, we determined that this article does not fall within the scope of our study and was therefore excluded.	Klapczynski C, Sallée C, Tardieu A, Peschot C, Boutot M, Mohand N, LacorreA, Margueritte F, Gauthier T. Training for next generation surgeons: a pilotstudy of robot-assisted hysterectomy managed by resident using dual console.Arch Gynecol Obstet. 2021 Apr;303(4):981-986. doi: 10.1007/s00404-020-05870-2.
214	Excluded	Based on the review of the title and abstract, we determined that this article does not fall within the scope of our study and was therefore excluded.	Klemm P, Fröber R, Köhler C, Schneider A. Vascular anomalies in theparaaortic region diagnosed by laparoscopy in patients with gynaecologicmalignancies. Gynecol Oncol. 2005 Feb;96(2):278-82. doi:10.1016/j.ygyno.2004.09.056. PMID: 15661208.
211	Excluded	Based on the review of the title and abstract, we determined that this article does not fall within the scope of our study and was therefore excluded.	Köhler C, Klemm P, Schau A, Possover M, Krause N, Tozzi R, Schneider A.Introduction of transperitoneal lymphadenectomy in a gynecologic oncologycenter: analysis of 650 laparoscopic pelvic and/or paraaortic transperitoneallymphadenectomies. Gynecol Oncol. 2004 Oct;95(1):52-61. doi:10.1016/j.ygyno.2004.07.025. PMID: 15385110.
189	Excluded	Based on the review of the title and abstract, we determined that this article does not fall within the scope of our study and was therefore excluded.	Kovachev S, Ganovska A, Stankova T. [COMPARISON OF LAPAROSCOPIC ASSISTEDVAGINAL HYSTERECTOMY AND VAGINAL HYSTERECTOMY FOR BENIGN DISEASES AND LESIONS OFTHE FEMALE GENITAL SYSTEM]. Akush Ginekol (Sofiia). 2016;55 Suppl 1 Pt 1:4-10.Bulgarian. PMID: 27514161.
156	Excluded	Based on the review of the title and abstract, we determined that this article does not fall within the scope of our study and was therefore excluded.	Kuoppala T, Tomás E, Heinonen PK. Clinical outcome and complications of laparoscopic surgery compared with traditional surgery in women with endometrialcancer. Arch Gynecol Obstet. 2004 Jul;270(1):25-30. doi:10.1007/s00404-003-0488-7. Epub 2003 May 1. PMID: 12728326.
222	Excluded	Based on the review of the title and abstract, we determined that this article does not fall within the scope of our study and was therefore excluded.	Lalonde A. Evaluation of surgical options in menorrhagia. Br J ObstetGynaecol. 1994 Jul;101 Suppl 11:8-14. doi: 10.1111/j.1471-0528.1994.tb13689.x.PMID: 8043559.
98	Excluded	Based on the review of the title and abstract, we determined that this article does not fall within the scope of our study and was therefore excluded.	Lambaudie E, Houvenaeghel G, Walz J, Bannier M, Buttarelli M, Gurriet B, DeLaparrent T, Blache JL. Robot-assisted laparoscopy in gynecologic oncology. SurgEndosc. 2008 Dec;22(12):2743-7. doi: 10.1007/s00464-008-0116-5. Epub 2008 Sep24. PMID: 18814002.
123	Excluded	Based on the review of the title and abstract, we determined that this article does not fall within the scope of our study and was therefore excluded.	Lavoue V, Zeng X, Lau S, Press JZ, Abitbol J, Gotlieb R, How J, Wang Y,Gotlieb WH. Impact of robotics on the outcome of elderly patients withendometrial cancer. Gynecol Oncol. 2014 Jun;133(3):556-62. doi:10.1016/j.ygyno.2014.03.572. Epub 2014 Apr 4. PMID: 24708920.
41	Excluded	Based on the review of the title and abstract, we determined that this article does not fall within the scope of our study and was therefore excluded.	Lawrie TA, Liu H, Lu D, Dowswell T, Song H, Wang L, Shi G. Robot-assistedsurgery in gynaecology. Cochrane Database Syst Rev. 2019 Apr 15;4(4):CD011422.doi: 10.1002/14651858.CD011422.pub2. PMID: 30985921; PMCID: PMC6464707.
169	Excluded	Duplicate study	Leblanc E, Narducci F, Bresson L, Hudry D. Fluorescence-assisted sentinel(SND) and pelvic node dissections by single-port transvaginal laparoscopicsurgery, for the management of an endometrial carcinoma (EC) in an elderly obesepatient. Gynecol Oncol. 2016 Dec;143(3):686-687. doi:10.1016/j.ygyno.2016.10.010. Epub 2016 Oct 13. PMID: 27745919.
185	Excluded	Based on the review of the title and abstract, we determined that this article does not fall within the scope of our study and was therefore excluded.	Leblanc E, Samouelian V, Boulanger L, Narducci F. Y a-t-il encore descontre-indications à la laparoscopie dans le traitement chirurgical des cancersde l'endomètre? [Are there still contra-indications to laparoscopic treatment ofendometrial carcinoma?]. Gynecol Obstet Fertil. 2010 Feb;38(2):119-25. French.doi: 10.1016/j.gyobfe.2009.12.010. Epub 2010 Jan 27. PMID: 2106706
238	Further screening	Further full-text review is needed to determine whether it meets the inclusion criteria or aligns with the exclusion criteria.	Leblanc E.; Narducci F.; Bresson L.; Hudry D. Fluorescence-assisted sentinel (SND) and pelvic node dissections by single-port transvaginal laparoscopic surgery, for the management of an endometrial carcinoma (EC) in an elderly obese patient Gynecologic Oncology (2016) 143:3 (686-687). Date of Publication: 2016 10.1016/j.ygyno.2016.10.010
119	Excluded	Based on the review of the title and abstract, we determined that this article does not fall within the scope of our study and was therefore excluded.	Lécuru F, Taurelle R. Transperitoneal laparoscopic pelvic lymphadenectomyfor gynecologic malignancies (II). Indications. Surg Endosc. 1998Feb;12(2):97-100. doi: 10.1007/s004649900606. PMID: 9479720.120: Yin M, Cai Y, Zhou L. Identifying the superior surgical procedure for
63	Excluded	Based on the review of the title and abstract, we determined that this article does not fall within the scope of our study and was therefore excluded.	Lee CL, Han CM, Su H, Wu KY, Wang CJ, Yen CF. Robot-assisted laparoscopicstaging surgery for endometrial cancer--a preliminary report. Taiwan J ObstetGynecol. 2010 Dec;49(4):401-6. doi: 10.1016/S1028-4559(10)60089-7. PMID:21199739
48	Further screening	Further full-text review is needed to determine whether it meets the inclusion criteria or aligns with the exclusion criteria.	Lee CL, Liu HM, Khan S, Lee PS, Huang KG, Yen CF. Vaginal natural orifice transvaginal endoscopic surgery (vNOTES) surgical staging for endometrial carcinoma: The feasibility of an innovative approach. Taiwan J Obstet Gynecol.2022 Mar;61(2):345-352. doi: 10.1016/j.tjog.2022.02.026. PMID: 35361399.
45	Excluded	Based on the review of the title and abstract, we determined that this article does not fall within the scope of our study and was therefore excluded.	Lee M, Nam EJ, Kim S, Kim JH, Kim YT, Kim SW. Two-port access laparoscopic surgery in gynecologic oncology. Int J Gynecol Cancer. 2013 Jun;23(5):935-42.doi: 10.1097/IGC.0b013e31829606e4. PMID: 23694984.
122	Excluded	Based on the review of the title and abstract, we determined that this article does not fall within the scope of our study and was therefore excluded.	Leitao MM Jr, Malhotra V, Briscoe G, Suidan R, Dholakiya P, Santos K,Jewell EL, Brown CL, Sonoda Y, Abu-Rustum NR, Barakat RR, Gardner GJ.Postoperative pain medication requirements in patients undergoing computer-assisted (“Robotic”) and standard laparoscopic procedures for newly diagnosedendometrial cancer. Ann Surg Oncol. 2013 Oct;20(11):3561-7. doi:10.1245/s1434-013-3064-9. PMID: 23797751.
210	Excluded	Based on the review of the title and abstract, we determined that this article does not fall within the scope of our study and was therefore excluded.	Leitao MM, Narain WR, Boccamazzo D, Sioulas V, Cassella D, Ducie JA,Eriksson AG, Sonoda Y, Chi DS, Brown CL, Levine DA, Jewell EL, Zivanovic O,Barakat RR, Abu-Rustum NR, Gardner GJ. Impact of Robotic Platforms on SurgicalApproach and Costs in the Management of Morbidly Obese Patients with NewlyDiagnosed Uterine Cancer. Ann Surg Oncol. 2016 Jul;23(7):2192-8. doi:100.1245/s10434-015-5062-6. Epub 20…
147	Excluded	Based on the review of the title and abstract, we determined that this article does not fall within the scope of our study and was therefore excluded.	Lim BK, Lavie O, Bolger B, Lopes T, Monaghan JM. The role of laparoscopicsurgery in the management of endometrial cancer. BJOG. 2000 Jan;107(1):24-7.doi: 10.1111/j.1471-0528.2000.tb11574.x. PMID: 10645857.
140	Excluded	Based on the review of the title and abstract, we determined that this article does not fall within the scope of our study and was therefore excluded.	Lim PC, Kang E, Park DH. Learning curve and surgical outcome for robotic-assisted hysterectomy with lymphadenectomy: case-matched controlled comparisonwith laparoscopy and laparotomy for treatment of endometrial cancer. J MinimInvasive Gynecol. 2010 Nov-Dec;17(6):739-48. doi: 10.1016/j.jmig.2010.07.008.PMID: 20955983.
52	Excluded	Based on the review of the title and abstract, we determined that this article does not fall within the scope of our study and was therefore excluded.	Lin PS, Wakabayashi MT, Han ES. Role of robotic surgery in endometrial cancer. Curr Treat Options Oncol. 2009 Apr;10(1-2):33-43. doi:10.1007/s11864-009-0086-4. Epub 2009 Apr 8. PMID: 19353274.53: Cianci S, Perrone E, Rossitto C, Fanfani F, Tropea A, Biondi A, Scambia G,
142	Excluded	Based on the review of the title and abstract, we determined that this article does not fall within the scope of our study and was therefore excluded.	Litta P, Fabris AM, Breda E, Bartolucci C, Conte L, Saccardi C, Nappi L.Laparoscopic surgical staging of endometrial cancer: does obesity influencefe asibility and perioperative outcome? Eur J Gynaecol Oncol. 2013;34(3):231-3.PMID: 23967552.
54	Further screening	Further full-text review is needed to determine whether it meets the inclusion criteria or aligns with the exclusion criteria.	Liu MB, Cai HH. [Laparoendoscopic single-site surgery for gynecologic malignancy: the first report in China]. Nan Fang Yi Ke Da Xue Xue Bao. 2011 Sep;31(9):1619-21. Chinese. PMID: 21945782.
70	Excluded	Based on the review of the title and abstract, we determined that this article does not fall within the scope of our study and was therefore excluded.	Liu Y, Jin Y, Lu Y, Zhong X, Lu H. Comparison of the outcomes betweenlaparoscopic surgery and conventional open surgery in treating patients withstage II endometrial carcinoma: A protocol for systematic review and meta-analysis. Medicine (Baltimore). 2021 Sep 24;100(38):e27148. doi:10.1097/MD.0000000000027148. PMID: 34559103; PMCID: PMC8462562.
206	Excluded	Based on the review of the title and abstract, we determined that this article does not fall within the scope of our study and was therefore excluded.	Logani S, Herdman AV, Little JV, Moller KA. Vascular "pseudo invasion" inlaparoscopic hysterectomy specimens: a diagnostic pitfall. Am J Surg Pathol.2008 Apr;32(4):560-5. doi: 10.1097/PAS.0b013e31816098f0. PMID: 18300797.
128	Excluded	Based on the review of the title and abstract, we determined that this article does not fall within the scope of our study and was therefore excluded.	Lycke KD, Kahlert J, Damgaard R, Mogensen O, Hammer A. Trends inHysterectomy Incidence Rates During 2000-2015 in Denmark: Shifting fromAbdominal to Minimally Invasive Surgical Procedures. Clin Epidemiol. 2021 Jun1;13:407-416. doi: 10.2147/CLEP.S300394. PMID: 34103999; PMCID: PMC8180274.
160	Excluded	Based on the review of the title and abstract, we determined that this article does not fall within the scope of our study and was therefore excluded.	Mabrouk M, Frumovitz M, Greer M, Sharma S, Schmeler KM, Soliman PT, RamirezPT. Trends in laparoscopic and robotic surgery among gynecologic oncologists: Asurvey update. Gynecol Oncol. 2009 Mar;112(3):501-5. doi:10.1016/j.ygyno.2008.11.037. Epub 2009 Jan 12. PMID: 19138793; PMCID:PMC4283471.
224	Excluded	Based on the review of the title and abstract, we determined that this article does not fall within the scope of our study and was therefore excluded.	Machac J, Hegerová I. Nase zkusenosti s laparoskopickou hysterektomií[Personal experience with laparoscopic hysterectomy]. Ceska Gynekol. 1996Oct;61(5):287-90. Czech. PMID: 9004973.
190	Excluded	Based on the review of the title and abstract, we determined that this article does not fall within the scope of our study and was therefore excluded.	Mäenpää M, Nieminen K, Tomás E, Luukkaala T, Mäenpää JU. Implementingrobotic surgery to gynecologic oncology: the first 300 operations performed at atertiary hospital. Acta Obstet Gynecol Scand. 2015 May;94(5):482-8. doi:10.1111/aogs.12620. Epub 2015 Mar 29. PMID: 25721212.
20	Excluded	Based on the review of the title and abstract, we determined that this article does not fall within the scope of our study and was therefore excluded.	Mäenpää MM, Nieminen K, Tomás EI, Laurila M, Luukkaala TH, Mäenpää JU.Robotic-assisted vs traditional laparoscopic surgery for endometrial cancer: arandomized controlled trial. Am J Obstet Gynecol. 2016 Nov;215(5):588.e1-588.e7.doi: 10.1016/j.ajog.2016.06.005. Epub 2016 Jun 8. PMID: 27288987.
161	Excluded	Based on the review of the title and abstract, we determined that this article does not fall within the scope of our study and was therefore excluded.	Magrina JF, Mutone NF, Weaver AL, Magtibay PM, Fowler RS, Cornella JL.Laparoscopic lymphadenectomy and vaginal or laparoscopic hysterectomy withbilateral salpingo-oophorectomy for endometrial cancer: morbidity and survival.Am J Obstet Gynecol. 1999 Aug;181(2):376-81. doi: 10.1016/s0002-9378(99)70565-x.PMID: 10454686.
165	Excluded	Based on the review of the title and abstract, we determined that this article does not fall within the scope of our study and was therefore excluded.	Malur S, Possover M, Michels W, Schneider A. Laparoscopic-assisted vaginalversus abdominal surgery in patients with endometrial cancer--a prospectiverandomized trial. Gynecol Oncol. 2001 Feb;80(2):239-44. doi:10.1006/gyno.2000.6069. PMID: 11161866.
57	Excluded	Based on the review of the title and abstract, we determined that this article does not fall within the scope of our study and was therefore excluded.	Marra AR, Puig-Asensio M, Edmond MB, Schweizer ML, Bender D. Infectiouscomplications of laparoscopic and robotic hysterectomy: a systematic literaturereview and meta-analysis. Int J Gynecol Cancer. 2019 Mar;29(3):518-530. doi:10.1136/ijgc-2018-000098. PMID: 30833440.
17	Excluded	Based on the review of the title and abstract, we determined that this article does not fall within the scope of our study and was therefore excluded.	Mat E, Kale A, Gundogdu EC, Basol G, Yildiz G, Usta T. Transvaginal natural orifice endoscopic surgery for extremely obese patients with early-stage endometrial cancer. J Obstet Gynaecol Res. 2021 Jan;47(1):262-269. doi:10.1111/jog.14509. Epub 2020 Oct 15. PMID: 33059387.
197	Excluded	Based on the review of the title and abstract, we determined that this article does not fall within the scope of our study and was therefore excluded.	Matthews CA. Applications of robotic surgery in gynecology. J Womens Health(Larchmt). 2010 May;19(5):863-7. doi: 10.1089/jwh.2009.1773. PMID: 20350202.
192	Excluded	Based on the review of the title and abstract, we determined that this article does not fall within the scope of our study and was therefore excluded.	Medical Advisory Secretariat. Robotic-assisted minimally invasive surgeryfor gynecologic and urologic oncology: an evidence-based analysis. Ont HealthTechnol Assess Ser. 2010;10(27):1-118. Epub 2010 Dec 1. PMID: 23074405; PMCID:PMC3382308.
37	Excluded	Based on the review of the title and abstract, we determined that this article does not fall within the scope of our study and was therefore excluded.	Mei Y, He L, Zhang Q, Chen Y, Zheng J, Xiao X, Lin Y. The comparison of gasless and traditional robot-assisted transvaginal natural orifice transluminalendoscopic surgery in hysterectomy. Front Med (Lausanne). 2023 Mar 2;10:1117158.doi: 10.3389/fmed.2023.1117158. PMID: 36936202; PMCID: PMC10019594.
26	Excluded	Based on the review of the title and abstract, we determined that this article does not fall within the scope of our study and was therefore excluded.	Melamed A, Katz Eriksen JL, Hinchcliff EM, Worley MJ Jr, Berkowitz RS,Horowitz NS, Muto MG, Urman RD, Feltmate CM. Same-Day Discharge AfterLaparoscopic Hysterectomy for Endometrial Cancer. Ann Surg Oncol. 2016Jan;23(1):178-85. doi: 10.1245/s10434-015-4582-4. Epub 2015 May 9. PMID:25956576
86	Further screening	Further full-text review is needed to determine whether it meets the inclusion criteria or aligns with the exclusion criteria.	Mereu L, Berlanda V, Surico D, Gardella B, Pertile R, Spinillo A, Tateo S.Evaluation of quality of life, body image and surgical outcomes of robotic totallaparoscopic hysterectomy and sentinel lymph node mapping in low-riskendometrial cancer patients - A Robotic Gyne Club study. Acta Obstet GynecolScand. 2020 Sep;99(9):1238-1245. doi: 10.1111/aogs.13844. Epub 2020 Apr 3. PMID:
158	Further screening	Further full-text review is needed to determine whether it meets the inclusion criteria or aligns with the exclusion criteria.	Mereu L, Carri G, Khalifa H. Robotic single port total laparoscopic hysterectomy for endometrial cancer patients. Gynecol Oncol. 2012Dec;127(3):644. doi: 10.1016/j.ygyno.2012.07.129. Epub 2012 Aug 4. PMID:22871468
245	Excluded	Duplicate study	Mereu L., Berlanda V., Surico D., Gardella B., Pertile R., Spinillo A., Tateo S. Evaluation of quality of life, body image and surgical outcomes of robotic total laparoscopic hysterectomy and sentinel lymph node mapping in low-risk endometrial cancer patients – A Robotic Gyne Club study. Acta Obstetricia et Gynecologica Scandinavica 2020
248	Excluded	Duplicate study	Mereu L.; Carri G.; Khalifa H. Robotic single port total laparoscopic hysterectomy for endometrial cancer patients Gynecologic Oncology (2012) 127:3 (644). Date of Publication: 1 Dec 2012 10.1016/j.ygyno.2012.07.129
251	Excluded	Duplicate study	Mereu L.; Carri G.; Khalifa H.; Arena I.; Zampetoglou T.; Mencaglia L. Robotic single port transumbilical total hysterectomy Gynecological Surgery (2012) 9:1 SUPPL. 1 (S135). Date of Publication: 41153 10.1007/s10397-012-0767-z
249	Excluded	Duplicate study	Mereu L.; Carri G.; Monni C.; Khalifa H. Robotic single port laparoscopy for endometrial cancer patients: Preliminary experience International Journal of Gynecological Cancer (2012) 22 SUPPL. 3 (E233). Date of Publication: October 2012 10.1097/01.IGC.0000422085.58592.d3
79	Excluded	Based on the review of the title and abstract, we determined that this article does not fall within the scope of our study and was therefore excluded.	Mettler L, Abdusattarova K, Alkatout I. Does fibroids surgery by endoscopyor laparotomy represent a malignancy threat? Minerva Ginecol. 2017 Dec;69(6):517-525. doi: 10.23736/S0026-4784.17.04104-1. Epub 2017 Jul 10. PMID:28696085
209	Excluded	Based on the review of the title and abstract, we determined that this article does not fall within the scope of our study and was therefore excluded.	Morice P, Fourchotte V, Sideris L, Gariel C, Duvillard P, Castaigne D. Aneed for laparoscopic evaluation of patients with endometrial carcinoma selectedfor conservative treatment. Gynecol Oncol. 2005 Jan;96(1):245-8. doi:10.1016/j.ygyno.2004.09.034. PMID: 15589610.
236	Excluded	Duplicate study	Moukarzel L.A., Sinno A.K., Fader A.N., Tanner E.J. Comparing Single-Site and Multiport Robotic Hysterectomy with Sentinel Lymph Node Mapping for Endometrial Cancer: Surgical Outcomes and Cost Analysis. Journal of Minimally Invasive Gynecology 2017
38	Further screening	Further full-text review is needed to determine whether it meets the inclusion criteria or aligns with the exclusion criteria.	Moukarzel LA, Fader AN, Tanner EJ. Feasibility of Robotic-AssistedLaparoendoscopic Single-Site Surgery in the Gynecologic Oncology Setting. JMinim Invasive Gynecol. 2017 Feb;24(2):258-263. doi: 10.1016/j.jmig.2016.10.013.Epub 2016 Nov 1. PMID: 27815041.
90	Further screening	Further full-text review is needed to determine whether it meets the inclusion criteria or aligns with the exclusion criteria.	Moukarzel LA, Sinno AK, Fader AN, Tanner EJ. Comparing Single-Site and Multiport Robotic Hysterectomy with Sentinel Lymph Node Mapping for EndometrialCancer: Surgical Outcomes and Cost Analysis. J Minim Invasive Gynecol. 2017 Sep-Oct;24(6):977-983. doi: 10.1016/j.jmig.2017.05.016. Epub 2017 Jun 7. PMID:28599884
31	Excluded	Based on the review of the title and abstract, we determined that this article does not fall within the scope of our study and was therefore excluded.	Moulton L, Jernigan AM, Carr C, Freeman L, Escobar PF, Michener CM. Single-port laparoscopy in gynecologic oncology: seven years of experience at a singleinstitution. Am J Obstet Gynecol. 2017 Nov;217(5):610.e1-610.e8. doi:10.1016/j.ajog.2017.06.008. Epub 2017 Jun 12. PMID: 28619688.
61	Excluded	Based on the review of the title and abstract, we determined that this article does not fall within the scope of our study and was therefore excluded.	Mourits MJ, Bijen CB, Arts HJ, ter Brugge HG, van der Sijde R, Paulsen L,Wijma J, Bongers MY, Post WJ, van der Zee AG, de Bock GH. Safety of laparoscopy versus laparotomy in early-stage endometrial cancer: a randomised trial. LancetOncol. 2010 Aug;11(8):763-71. doi: 10.1016/S1470-2045(10)70143-1. Epub 2010 Jul16. PMID: 20638901.
1	Excluded	Based on the review of the title and abstract, we determined that this article does not fall within the scope of our study and was therefore excluded.	Muaddi H, Hafid ME, Choi WJ, Lillie E, de Mestral C, Nathens A, Stukel TA,Karanicolas PJ. Clinical Outcomes of Robotic Surgery Compared to ConventionalSurgical Approaches (Laparoscopic or Open): A Systematic Overview of Reviews.Ann Surg. 2021 Mar 1;273(3):467-473. doi: 10.1097/SLA.0000000000003915. PMID:32398482
163	Excluded	Based on the review of the title and abstract, we determined that this article does not fall within the scope of our study and was therefore excluded.	Mueller F, Czaja N, Ulrich U. The laparoscopic-assisted vaginal approach toearly endometrial cancer. Arch Gynecol Obstet. 2010 Aug;282(2):177-83. doi:10.1007/s00404-010-1416-2. Epub 2010 Mar 23. PMID: 20309570.
256	Excluded	Duplicate study	NCT01666483; Micro-laparoscopy and Single-port Hysterectomy; https://clinicaltrials.gov/show/NCT01666483; 2012; Gynaecological, Neuro-oncology and Orphan Cancer
42	Excluded	Based on the review of the title and abstract, we determined that this article does not fall within the scope of our study and was therefore excluded.	Nezhat FR, Pejovic T, Finger TN, Khalil SS. Role of minimally invasivesurgery in ovarian cancer. J Minim Invasive Gynecol. 2013 Nov-Dec;20(6):754-65.doi: 10.1016/j.jmig.2013.04.027. PMID: 24183269.
100	Excluded	Based on the review of the title and abstract, we determined that this article does not fall within the scope of our study and was therefore excluded.	Nicklin J. The future of robotic-assisted laparoscopic gynaecologic surgeryin Australia - A time and a place for everything. Aust N Z J Obstet Gynaecol.2017 Oct;57(5):493-498. doi: 10.1111/ajo.12688. Epub 2017 Aug 31. PMID:28857135
217	Excluded	Based on the review of the title and abstract, we determined that this article does not fall within the scope of our study and was therefore excluded.	Occelli B, Samouelian V, Narducci F, Leblanc E, Querleu D. Placesrespectives des différentes voies d'abord chirurgicales dans le traitement ducancer de l'endomètre au stade I clinique: étude de 155 cas [The choice ofapproach in the surgical management of endometrial carcinoma: a retrospectiveserie of 155 cases]. Bull Cancer. 2003 Apr;90(4):347-55. French. PMID: 12801818
178	Excluded	Based on the review of the title and abstract, we determined that this article does not fall within the scope of our study and was therefore excluded.	O'Gorman T, MacDonald N, Mould T, Cutner A, Hurley R, Olaitan A. Totallaparoscopic hysterectomy in morbidly obese women with endometrial canceranaesthetic and surgical complications. Eur J Gynaecol Oncol. 2009;30(2):171-3.PMID: 19480247.
242	Further screening	Further full-text review is needed to determine whether it meets the inclusion criteria or aligns with the exclusion criteria.	Ong X.; Koh E.; Lim T.Y.K. Single-port access laparoscopic re-staging with bilateral salpingo-oophorectomy and bilateral pelvic lymph node dissection for endometrial cancer Gynecology and Minimally Invasive Therapy (2014) 3:3 (97-99). Date of Publication: 1 Aug 2014
241	Excluded	Based on the review of the title and abstract, we determined that this article does not fall within the scope of our study and was therefore excluded.	Ong X.H.; Koh E.; Lim Y.K. Single port laparoscopic restaging bilateral salpingo-oophorectomy and bilateral pelvic lymph node dissection for endometrial cancer - A case report BJOG: An International Journal of Obstetrics and Gynaecology (2015) 122 SUPPL. 2 (123-124). Date of Publication: April 2015 10.1111/14710528.13375
55	Further screening	Further full-text review is needed to determine whether it meets the inclusion criteria or aligns with the exclusion criteria.	Paek J, Nam EJ, Jung YW, Lee SH, Kim JH, Kim YT, Kim SW. Two-port accessstaging laparoscopy for gynecologic cancers: a pilot study. J Laparoendosc AdvSurg Tech A. 2010 May;20(4):347-53. doi: 10.1089/lap.2009.0456. PMID: 20438312.56: Spencer R, Schorge J, Del Carmen M, Goodman A, Growdon W, Boruta D.
103	Excluded	Based on the review of the title and abstract, we determined that this article does not fall within the scope of our study and was therefore excluded.	Pareja R, Nick AM, Schmeler KM, Frumovitz M, Soliman PT, Buitrago CA,Borrero M, Angel G, Reis RD, Ramirez PT. Quality of laparoscopic radical hysterectomy in developing countries: a comparison of surgical and oncologicoutcomes between a comprehensive cancer center in the United States and a cancercenter in Colombia. Gynecol Oncol. 2012 May;125(2):326-9. doi:10.1016/j.ygyno.2012.01.007. Epub 2012 …
65	Excluded	Based on the review of the title and abstract, we determined that this article does not fall within the scope of our study and was therefore excluded.	Park DA, Lee DH, Kim SW, Lee SH. Comparative safety and effectiveness of robot-assisted laparoscopic hysterectomy versus conventional laparoscopy andlaparotomy for endometrial cancer: A systematic review and meta-analysis. Eur JSurg Oncol. 2016 Sep;42(9):1303-14. doi: 10.1016/j.ejso.2016.06.400. Epub 2016Jun 29. PMID: 27439723.
244	Excluded	Duplicate study	Park J.; Kim D.; Kim J.; Kim Y.; Kim Y.; Nam J. Laparoendoscopic single-site versus conventional laparoscopic surgical staging for early-stage endometrial cancer International Journal of Gynecological Cancer (2013) 23:8 SUPPL. 1 (306).
250	Excluded	Duplicate study	Park J.-Y.; Kim D.-Y.; Kim J.-H.; Kim Y.-M.; Kim Y.-T.; Nam J.-H. Single-port versus conventional laparoscopic surgical stage for early-stage endometrial cancer International Journal of Gynecological Cancer (2012) 22 SUPPL. 3 (E1041). Date of Publication: October 2012 10.1097/01.IGC.0000422085.58592.d3
243	Further screening	Further full-text review is needed to determine whether it meets the inclusion criteria or aligns with the exclusion criteria.	Park J.-Y.; Kim D.-Y.; Suh D.-S.; Kim J.-H.; Nam J.-H. Laparoendoscopic single-site versus conventional laparoscopic surgical staging for early-stage endometrial cancer International Journal of Gynecological Cancer (2014) 24:2 (358-363). Date of Publication: 1 Jan 2014 10.1097/IGC.0000000000000046
193	Excluded	Based on the review of the title and abstract, we determined that this article does not fall within the scope of our study and was therefore excluded.	Parker VL, Sanderson P, Raw D, Farag K. Do we understand thepathophysiology of endometrial cancer? Eur J Gynaecol Oncol. 2015;36(5):595-8.PMID: 26513890.
183	Excluded	Based on the review of the title and abstract, we determined that this article does not fall within the scope of our study and was therefore excluded.	Pelosi E, Arena V, Baudino B, Bellò M, Gargiulo T, Giusti M, Bottero A, LeoL, Armellino F, Palladin D, Bisi G. Preliminary study of sentinel nodeidentification with 99mTc colloid and blue dye in patients with endometrialcancer. Tumori. 2002 May-Jun;88(3):S9-10. doi: 10.1177/030089160208800322. PMID:12365393
154	Excluded	Based on the review of the title and abstract, we determined that this article does not fall within the scope of our study and was therefore excluded.	Penner KR, Fleming ND, Barlavi L, Axtell AE, Lentz SE. Same-day dischargeis feasible and safe in patients undergoing minimally invasive staging forgynecologic malignancies. Am J Obstet Gynecol. 2015 Feb;212(2):186.e1-8. doi:10.1016/j.ajog.2014.08.010. Epub 2014 Aug 14. PMID: 25132462.
141	Excluded	Based on the review of the title and abstract, we determined that this article does not fall within the scope of our study and was therefore excluded.	Pereira EB, De B, Kolev V, Zakashansky K, Green S, Dottino P, Gupta V.Survey of Current Practice Patterns in the Treatment of Early-Stage Endometrial Cancer. Int J Gynecol Cancer. 2016 Feb;26(2):341-7. doi:10.1097/IGC.0000000000000589. PMID: 26569061.
144	Excluded	Based on the review of the title and abstract, we determined that this article does not fall within the scope of our study and was therefore excluded.	Perrone E, Fanfani F, Rossitto C, Cianci S, Fagotti A, Restaino S, FedeleC, Scambia G, Gueli Alletti S. Laparoscopic vs percutaneous hysterectomy inobese patients: a prospective evaluation. Facts Views Vis Obgyn. 2020 Mar27;11(4):307-313. PMID: 32322826; PMCID: PMC7162661.
89	Excluded	Based on the review of the title and abstract, we determined that this article does not fall within the scope of our study and was therefore excluded.	Persson J, Reynisson P, Borgfeldt C, Kannisto P, Lindahl B, Bossmar T. Robot assisted laparoscopic radical hysterectomy and pelvic lymphadenectomy with shortand long term morbidity data. Gynecol Oncol. 2009 May;113(2):185-90. doi:10.1016/j.ygyno.2009.01.022. Epub 2009 Feb 28. PMID: 19251308.
205	Excluded	Based on the review of the title and abstract, we determined that this article does not fall within the scope of our study and was therefore excluded.	Pilka R, Marek R, Táborská S, Dzvincuk P. Robotem asistovaný laparoskopickýstaging karcinomu endometria--srovnání se standardní laparotomií [Robot assistedlaparoscopic staging of endometrial cancer--comparison with standardlaparotomy]. Ceska Gynekol. 2011 Dec;76(6):462-8. Czech. PMID: 22312843.
108	Excluded	Based on the review of the title and abstract, we determined that this article does not fall within the scope of our study and was therefore excluded.	Polan RM, Rossi EC, Barber EL. Extent of lymphadenectomy and postoperativemajor complications among women with endometrial cancer treated with minimally invasive surgery. Am J Obstet Gynecol. 2019 Mar;220(3):263.e1-263.e8. doi:10.1016/j.ajog.2018.11.1102. Epub 2018 Dec 3. PMID: 30521798; PMCID:PMC11388052.
184	Excluded	Based on the review of the title and abstract, we determined that this article does not fall within the scope of our study and was therefore excluded.	Povolotskaya N, Woolas R, Brinkmann D. Implementation of a robotic surgical program in gynaecological oncology and comparison with prior laparoscopic series. Int J Surg Oncol. 2015;2015:814315. doi: 10.1155/2015/814315. Epub 2015 Feb 15. PMID: 25785195; PMCID: PMC4345046.
239	Excluded	Duplicate study	Povolotskaya N., Woolas R., Brinkmann D. Implementation of a robotic surgical program in gynaecological oncology and comparison with prior laparoscopic series. International journal of surgical oncology 2015
225	Excluded	Duplicate study	Rabinovich A. Minimally invasive surgery for endometrial cancer: a comprehensive review. Arch Gynecol Obstet. 2015
68	Excluded	Based on the review of the title and abstract, we determined that this article does not fall within the scope of our study and was therefore excluded.	Rabinovich A. Minimally invasive surgery for endometrial cancer: a comprehensive review. Arch Gynecol Obstet. 2015 Apr;291(4):721-7. doi: 10.1007/s00404-014-3517-9. Epub 2014 Oct 25. PMID: 25344420.
12	Excluded	Based on the review of the title and abstract, we determined that this article does not fall within the scope of our study and was therefore excluded.	Raffone A, Travaglino A, Raimondo D, Boccia D, Vetrella M, Verrazzo P,Granata M, Casadio P, Insabato L, Mollo A, Seracchioli R. Laparotomic versus robotic surgery in elderly patients with endometrial cancer: A systematic reviewand meta-analysis. Int J Gynaecol Obstet. 2022 Apr;157(1):1-10. doi:10.1002/ijgo.13766. Epub 2021 Jun 19. PMID: 34043235; PMCID: PMC9292514.
220	Excluded	Based on the review of the title and abstract, we determined that this article does not fall within the scope of our study and was therefore excluded.	Raiga J, Barakat P, Diemunch P, Calmelet P, Brettes JP. Coeliochirurgie etobésité "massive" [Laparoscopic surgery and "massive" obesity]. J Gynecol ObstetBiol Reprod (Paris). 2000 Apr;29(2):154-60. French. PMID: 10790627.
166	Excluded	Based on the review of the title and abstract, we determined that this article does not fall within the scope of our study and was therefore excluded.	Rajadurai VA, Tan J, Salfinger SG, Cohen PA. Outcomes in women undergoing robotic-assisted laparoscopic hysterectomy compared to conventional laparoscopic hysterectomy at a tertiary hospital in Western Australia. Aust N Z J ObstetGynaecol. 2018 Aug;58(4):443-448. doi: 10.1111/ajo.12749. Epub 2017 Nov 23.PMID: 29168558.
164	Excluded	Based on the review of the title and abstract, we determined that this article does not fall within the scope of our study and was therefore excluded.	Ramirez PT, Frumovitz M, Dos Reis R, Milam MR, Bevers MW, Levenback CF,Coleman RL. Modified uterine manipulator and vaginal rings for totallaparoscopic radical hysterectomy. Int J Gynecol Cancer. 2008 May-Jun;18(3):571-5. doi: 10.1111/j.1525-1438.2007.01038.x. Epub 2007 Aug 10. PMID:17692091
19	Excluded	Based on the review of the title and abstract, we determined that this article does not fall within the scope of our study and was therefore excluded.	Reijntjes B, van Suijlichem M, Woolderink JM, Bongers MY, Reesink-Peters N,Paulsen L, van der Hurk PJ, Kraayenbrink AA, Apperloo MJA, Slangen B, SchukkenT, Tummers FHMP, van Kesteren PJM, Huirne JAF, Boskamp D, Lunter G, de Bock GH,Mourits MJE. Recurrence and survival after laparoscopy versus laparotomy withoutlymphadenectomy in early-stage endometrial cancer: Long-term outcomes of arandomised tr…
115	Excluded	Based on the review of the title and abstract, we determined that this article does not fall within the scope of our study and was therefore excluded.	Reza M, Maeso S, Blasco JA, Andradas E. Meta-analysis of observationalstudies on the safety and effectiveness of robotic gynaecological surgery. Br JSurg. 2010 Dec;97(12):1772-83. doi: 10.1002/bjs.7269. PMID: 20949554.
136	Excluded	Based on the review of the title and abstract, we determined that this article does not fall within the scope of our study and was therefore excluded.	Rolston A, Spencer RJ, Kevin Reynolds R, Rice LW, Uppal S. Factors associated with outcomes and inpatient 90-day cost of care in endometrial cancerpatients undergoing hysterectomy - implications for bundled care payments.Gynecol Oncol. 2018 Jul;150(1):106-111. doi: 10.1016/j.ygyno.2018.05.010. PMID:29778507
60	Further screening	Further full-text review is needed to determine whether it meets the inclusion criteria or aligns with the exclusion criteria.	Rossitto C, Cianci S, Gueli Alletti S, Perrone E, Pizzacalla S, Scambia G.Laparoscopic, minilaparoscopic, single-port and percutaneous hysterectomy:Comparison of perioperative outcomes of minimally invasive approaches ingynecologic surgery. Eur J Obstet Gynecol Reprod Biol. 2017 Sep;216:125-129.doi: 10.1016/j.ejogrb.2017.07.026. Epub 2017 Jul 19. PMID: 28753500.
194	Excluded	Based on the review of the title and abstract, we determined that this article does not fall within the scope of our study and was therefore excluded.	Rossitto C, Gueli Alletti S, Costantini B, Fanfani F, Scambia G. Total Laparoscopic Hysterectomy With Percutaneous (Percuvance) Instruments: New Frontier of Minimally Invasive Gynecological Surgery. J Minim Invasive Gynecol.2016 Jan;23(1):14-5. doi: 10.1016/j.jmig.2015.09.004. Epub 2015 Sep 18. PMID:26386388
157	Excluded	Based on the review of the title and abstract, we determined that this article does not fall within the scope of our study and was therefore excluded.	Ruvalcaba-Limón E, Cantú-de-León D, León-Rodríguez E, Cortés-Esteban P,Serrano-Olvera A, Morales-Vásquez F, Sosa-Sánchez R, Poveda-Velasco A, Crismatt-Zapata A, Santillán-Gómez A, Aguilar-Jiménez C, Alanís-López P, Alfaro-RamírezP, Alvarez-Avitia MA, Aranda-Flores CE, Arias-Ceballos JH, Arrieta-Rodríguez O,Barragán-Curiel E, Botello-Hernández D,Brom-Valladares R,Cabrera-Galeana PA,Cantón-Romero J…
111	Excluded	Based on the review of the title and abstract, we determined that this article does not fall within the scope of our study and was therefore excluded.	Sanabria D, Rodriguez J, Pecci P, Ardila E, Pareja R. Same-Day Discharge inMinimally Invasive Surgery Performed by Gynecologic Oncologists: A Review ofPatient Selection. J Minim Invasive Gynecol. 2020 May-Jun;27(4):816-825. doi:10.1016/j.jmig.2019.10.023. Epub 2019 Nov 9. PMID: 31715304.
137	Excluded	Based on the review of the title and abstract, we determined that this article does not fall within the scope of our study and was therefore excluded.	Sanjuán A, Hernández S, Pahisa J, Ayuso JR, Torné A, Martínez Román S,Lejárcegui JA, Ordi J, Vanrell JA. Port-site metastasis after laparoscopic surgery for endometrial carcinoma: two case reports. Gynecol Oncol. 2005Feb;96(2):539-42. doi: 10.1016/j.ygyno.2004.10.018. PMID: 15661248.
213	Excluded	Based on the review of the title and abstract, we determined that this article does not fall within the scope of our study and was therefore excluded.	Saule C, Mouret-Fourme E, Briaux A, Becette V, Rouzier R, Houdayer C,Stoppa-Lyonnet D. Risk of Serous Endometrial Carcinoma in Women With PathogenicBRCA1/2 Variant After Risk-Reducing Salpingo-Oophorectomy. J Natl Cancer Inst.2018 Feb 1;110(2). doi: 10.1093/jnci/djx159. PMID: 28954295.
130	Excluded	Based on the review of the title and abstract, we determined that this article does not fall within the scope of our study and was therefore excluded.	Scribner DR Jr, Walker JL, Johnson GA, McMeekin SD, Gold MA, Mannel RS.Surgical management of early-stage endometrial cancer in the elderly: is laparoscopy feasible? Gynecol Oncol. 2001 Dec;83(3):563-8. doi:10.1006/gyno.2001.6463. PMID: 11733973.
82	Excluded	Based on the review of the title and abstract, we determined that this article does not fall within the scope of our study and was therefore excluded.	Shafer A, Boggess JF. Robotic-assisted endometrial cancer staging andradical hysterectomy with the da Vinci surgical system. Gynecol Oncol. 2008 Nov;111(2 Suppl):S18-23. doi: 10.1016/j.ygyno.2008.07.023. Epub 2008 Sep 3.PMID: 18771796.
117	Excluded	Based on the review of the title and abstract, we determined that this article does not fall within the scope of our study and was therefore excluded.	Shah NT, Wright KN, Jonsdottir GM, Jorgensen S, Einarsson JI, Muto MG. The Feasibility of Societal Cost Equivalence between Robotic Hysterectomy and Alternate Hysterectomy Methods for Endometrial Cancer. Obstet Gynecol Int.2011;2011:570464. doi: 10.1155/2011/570464. Epub 2011 Nov 15. PMID: 22190947;PMCID: PMC3236413.
221	Excluded	Based on the review of the title and abstract, we determined that this article does not fall within the scope of our study and was therefore excluded.	Siow A, Beh ST, Tay EH. Initial experience of laparoscopic management ofapparent early endometrial cancer. Singapore Med J. 2003 Jun;44(6):288-92. PMID:14560859
14	Excluded	Based on the review of the title and abstract, we determined that this article does not fall within the scope of our study and was therefore excluded.	Soleymani Majd H, Ferrari F, Gubbala K, Campanile RG, Tozzi R. Latestdevelopments and techniques in gynaecological oncology surgery. Curr Opin ObstetGynecol. 2015 Aug;27(4):291-6. doi: 10.1097/GCO.0000000000000186. PMID:26107782
99	Excluded	Based on the review of the title and abstract, we determined that this article does not fall within the scope of our study and was therefore excluded.	Soliman HO, Elsebaie HI, Gad ZS, Iskandar SS, Gareer WY. Laparoscopichysterectomy in the treatment of endometrial cancer: NCI experience. J EgyptNatl Canc Inst. 2011 Sep;23(3):101-4. doi: 10.1016/j.jnci.2011.09.008. Epub 2011Oct 21. PMID: 22776814.
76	Excluded	Based on the review of the title and abstract, we determined that this article does not fall within the scope of our study and was therefore excluded.	Sonoda Y. Surgical treatment for apparent early stage endometrial cancer.Obstet Gynecol Sci. 2014 Jan;57(1):1-10. doi: 10.5468/ogs.2014.57.1.1. Epub 2014Jan 16. PMID: 24596812; PMCID: PMC3924736.77: Chambers LM, Carr C, Freeman L, Jernigan AM, Michener CM. Does surgical
56	Excluded	Based on the review of the title and abstract, we determined that this article does not fall within the scope of our study and was therefore excluded.	Spencer R, Schorge J, Del Carmen M, Goodman A, Growdon W, Boruta D.Laparoscopic surgery for endometrial cancer: why don't all patients go home theday after surgery? J Minim Invasive Gynecol. 2012 Jan-Feb;19(1):95-100. doi:10.1016/j.jmig.2011.10.007. PMID: 22196258.
181	Excluded	Based on the review of the title and abstract, we determined that this article does not fall within the scope of our study and was therefore excluded.	Stone P, Burnett A, Burton B, Roman J. Overcoming extreme obesity withrobotic surgery. Int J Med Robot. 2010 Dec;6(4):382-5. doi: 10.1002/rcs.341.Epub 2010 Sep 1. PMID: 20812220.
87	Excluded	Based on the review of the title and abstract, we determined that this article does not fall within the scope of our study and was therefore excluded.	Taşkın S, Şükür YE, Altın D, Turgay B, Varlı B, Baytaş V, Ortaç F. BipolarEnergy Instruments in Laparoscopic Uterine Cancer Surgery: A Randomized Study. JLaparoendosc Adv Surg Tech A. 2018 Jun;28(6):645-649. doi:10.1089/lap.2017.0639. Epub 2018 Jan 11. PMID: 29323616.
35	Further screening	Further full-text review is needed to determine whether it meets the inclusion criteria or aligns with the exclusion criteria.	Tateo S, Nozza A, Del Pezzo C, Mereu L. Robotic single-site pelvic lymphadenectomy. Gynecol Oncol. 2014 Sep;134(3):631. doi:10.1016/j.ygyno.2014.06.027. Epub 2014 Jul 3. PMID: 24999106.
66	Excluded	Based on the review of the title and abstract, we determined that this article does not fall within the scope of our study and was therefore excluded.	Tenney M, Walker JL. Role of laparoscopic surgery in the management ofendometrial cancer. J Natl Compr Canc Netw. 2009 May;7(5):559-67. doi:10.6004/jnccn.2009.0038. PMID: 19460281.67: Desille-Gbaguidi H, Hebert T, Paternotte-Villemagne J, Gaborit C, Rush E,
208	Excluded	Based on the review of the title and abstract, we determined that this article does not fall within the scope of our study and was therefore excluded.	Teoh D, Lowery WJ, Jiang X, Ehrisman J, Halvorson P, Broadwater G, BentleyR, Secord AA, Sobolewski C, Berchuck A, Havrilesky LJ, Valea FA, Lee PS. Vaginalcuff thermal injury by mode of colpotomy at total laparoscopic hysterectomy: arandomized clinical trial. J Minim Invasive Gynecol. 2015 Feb;22(2):227-33. doi:10.1016/j.jmig.2014.10.002. Epub 2014 Oct 8.PMID: 2535572
39	Excluded	Based on the review of the title and abstract, we determined that this article does not fall within the scope of our study and was therefore excluded.	Tinelli R, Malzoni M, Cicinelli E, Fiaccavento A, Zaccoletti R, Barbieri F,Tinelli A, Perone C, Cosentino F. Is early stage endometrial cancer safelytreated by laparoscopy? Complications of a multicenter study and review ofrecent literature. Surg Oncol. 2011 Jun;20(2):80-7. doi:10.1016/j.suronc.2009.11.002. Epub 2009 Dec 16. PMID: 20015634.
73	Excluded	Based on the review of the title and abstract, we determined that this article does not fall within the scope of our study and was therefore excluded.	Turner TB, Habib AS, Broadwater G, Valea FA, Fleming ND, Ehrisman JA, DiSanto N, Havrilesky LJ. Postoperative Pain Scores and Narcotic Use in Robotic-assisted Versus Laparoscopic Hysterectomy for Endometrial Cancer Staging. JMinim Invasive Gynecol. 2015 Sep-Oct;22(6):1004-10. doi:10.1016/j.jmig.2015.05.003. Epub 2015 May 9. PMID: 25967934.
177	Excluded	Based on the review of the title and abstract, we determined that this article does not fall within the scope of our study and was therefore excluded.	Turunen H, Pakarinen P, Sjöberg J, Loukovaara M. Laparoscopic vs robotic-assisted surgery for endometrial carcinoma in a centre with long laparoscopicexperience. J Obstet Gynaecol. 2013 Oct;33(7):720-4. doi:10.3109/01443615.2013.812623. PMID: 24127963.
85	Further screening	Further full-text review is needed to determine whether it meets the inclusion criteria or aligns with the exclusion criteria.	Uccella S, Buda A, Morosi C, Di Martino G, Delle Marchette M, Reato C,Casarin J, Ghezzi F. Minilaparoscopy vs Standard Laparoscopy for Sentinel Node Dissection: A Pilot Study. J Minim Invasive Gynecol. 2018 Mar-Apr;25(3):461-466.e1. doi: 10.1016/j.jmig.2017.10.003. Epub 2017 Oct 13. PMID:29038041
106	Excluded	Based on the review of the title and abstract, we determined that this article does not fall within the scope of our study and was therefore excluded.	Uccella S, Ghezzi F, Cromi A, Bogani G, Formenti G, Donadello N, Serati M,Bolis P. Perioperative allogenic blood transfusions and the risk of endometrialcancer recurrence. Arch Gynecol Obstet. 2013 May;287(5):1009-16. doi:10.1007/s00404-012-2668-9. Epub 2012 Dec 11. PMID: 23229580.
216	Excluded	Based on the review of the title and abstract, we determined that this article does not fall within the scope of our study and was therefore excluded.	Uharcek P, Mlyncek M, Ravinger J. Surgical management of endometrial cancerin Slovak Republic. Eur J Surg Oncol. 2006 Feb;32(1):94-7. doi:10.1016/j.ejso.2005.09.005. Epub 2005 Nov 7. PMID: 16274953.
2	Excluded	Based on the review of the title and abstract, we determined that this article does not fall within the scope of our study and was therefore excluded.	Uwins C, Patel H, Prakash Bhandoria G, Butler-Manuel S, Tailor A, Ellis P,Chatterjee J. Laparoscopic and Robotic Surgery for Endometrial and CervicalCancer. Clin Oncol (R Coll Radiol). 2021 Sep;33(9):e372-e382. doi:10.1016/j.clon.2021.05.001. Epub 2021 May 27. PMID: 34053834.
202	Excluded	Based on the review of the title and abstract, we determined that this article does not fall within the scope of our study and was therefore excluded.	Vasilescu C, Stănciulea O, Popa M, Anghel R, Herlea V, Florescu A. Totallaparoscopic radical hysterectomy with pelvic lymphadenectomy for endometrialcancer. Chirurgia (Bucur). 2008 Jan-Feb;103(1):99-102. PMID: 18459505.
187	Excluded	Based on the review of the title and abstract, we determined that this article does not fall within the scope of our study and was therefore excluded.	Vietz PF, Ahn TS. A new approach to hysterectomy without colpotomy:pelviscopic intrafascial hysterectomy. Am J Obstet Gynecol. 1994Feb;170(2):609-13. doi: 10.1016/s0002-9378(94)70237-3. PMID: 8116722.
13	Excluded	Based on the review of the title and abstract, we determined that this article does not fall within the scope of our study and was therefore excluded.	Vinatier D, Dufour P, Cosson M, Querleu D. Laparoscopy in gynaecological cancer. Surg Oncol. 1996 Oct-Dec;5(5-6):211-20. doi:10.1016/s0960-7404(96)80024-7. PMID: 9129133.
29	Further screening	Further full-text review is needed to determine whether it meets the inclusion criteria or aligns with the exclusion criteria.	Vizza E, Corrado G, Mancini E, Baiocco E, Patrizi L, Fabrizi L, ColantonioL, Cimino M, Sindico S, Forastiere E. Robotic single-site hysterectomy in lowrisk endometrial cancer: a pilot study. Ann Surg Oncol. 2013 Aug;20(8):2759-64.doi: 10.1245/s10434-013-2922-9. Epub 2013 Mar 7. PMID: 23468046.
167	Excluded	Based on the review of the title and abstract, we determined that this article does not fall within the scope of our study and was therefore excluded.	Volpi E, Bernardini L, Angeloni M, Cosma S, Mannella P. Retroperitoneal andretrograde total laparoscopic hysterectomy as a standard treatment in acommunity hospital. Eur J Obstet Gynecol Reprod Biol. 2014 Jan;172:97-101. doi:10.1016/j.ejogrb.2013.10.013. Epub 2013 Oct 16. PMID: 24315354.
32	Excluded	Based on the review of the title and abstract, we determined that this article does not fall within the scope of our study and was therefore excluded.	Wang Y, Deng L, Tang S, Dou Y, Yao Y, Li Y, Deng Y, Chen Y, Liang Z. vNOTES Hysterectomy with Sentinel Lymph Node Mapping for Endometrial Cancer:Description of Technique and Perioperative Outcomes. J Minim Invasive Gynecol.2021 Jun;28(6):1254-1261. doi: 10.1016/j.jmig.2021.01.022. Epub 2021 Jan 29.PMID: 33516958.
253	Excluded	Based on the review of the title and abstract, we determined that this article does not fall within the scope of our study and was therefore excluded.	Wathanaoran P.; Pharanusitthepha C.; Akaraviputh T. Successful treatment of isolated colonic metastases from endometrial carcinoma by single incision laparoscopic colectomy: A case report Colorectal Disease (2011) 13 SUPPL. 5 (85). Date of Publication: July 2011 10.1111/j.1463-1318.2011.02656.x
148	Excluded	Based on the review of the title and abstract, we determined that this article does not fall within the scope of our study and was therefore excluded.	Wield AM, Cohen MG, Toal CT, Kulinsky M, Holder-Murray JM, Esper SA, BoisenMM, Courtney-Brooks MB, Taylor SE. Same-day Hospital Discharge after MinimallyInvasive Hysterectomy in a Gynecologic Oncology Practice: Feasibility, Safety,Predictors of Admission, and Adverse Outcomes. J Minim Invasive Gynecol. 2022Sep;29(9):1043-1053. doi: 10.1016/j.jmig.2022.05.010. Epub2022 May 18. PMID:35595228
196	Excluded	Based on the review of the title and abstract, we determined that this article does not fall within the scope of our study and was therefore excluded.	Wong CK, Wong YH, Lo LS, Tai CM, Ng TK. Laparoscopy compared with laparotomy for the surgical staging of endometrial carcinoma. J Obstet GynaecolRes. 2005 Aug;31(4):286-90. doi: 10.1111/j.1447-0756.2005.00289.x. PMID:16018773
10	Excluded	Based on the review of the title and abstract, we determined that this article does not fall within the scope of our study and was therefore excluded.	Wright JD, Barrena Medel NI, Sehouli J, Fujiwara K, Herzog TJ. Contemporary management of endometrial cancer. Lancet. 2012 Apr 7;379(9823):1352-60. doi:10.1016/S0140-6736(12)60442-5. Epub 2012 Mar 22. PMID: 22444602.
234	Excluded	Based on the review of the title and abstract, we determined that this article does not fall within the scope of our study and was therefore excluded.	Wu M.-Y.; Ding D.-C.; Chu T.-Y.; Hong M.-K. “Contain before transection, contain before manual morcellation” with a tissue pouch in laparoendoscopic single-site subtotal hysterectomy Gynecology and Minimally Invasive Therapy (2016) 5:4 (178-181). Date of Publication: 1 Nov 2016 10.1016/j.gmit.2016.02.005
74	Further screening	Further full-text review is needed to determine whether it meets the inclusion criteria or aligns with the exclusion criteria.	Yanyan Dou, Xiangmei Zheng. Efficacy of transumbilical laparoendoscopic single-site staging surgery in treating endometrial cancer. JBUON ,2021
173	Excluded	Based on the review of the title and abstract, we determined that this article does not fall within the scope of our study and was therefore excluded.	Yim GW, Kim SW, Nam EJ, Kim S, Kim YT. Perioperative complications of robot-assisted laparoscopic surgery using three robotic arms at a single institution. Yonsei Med J. 2015 Mar;56(2):474-81. doi:10.3349/ymj.2015.56.2.474. PMID: 25683998; PMCID: PMC4329361.
120	Excluded	Based on the review of the title and abstract, we determined that this article does not fall within the scope of our study and was therefore excluded.	Yin M, Cai Y, Zhou L. Identifying the superior surgical procedure forendometrial cancer: A protocol of network meta-analysis. Medicine (Baltimore).2019 Aug;98(33):e16855. doi: 10.1097/MD.0000000000016855. PMID: 31415417; PMCID:PMC6831278.
3	Excluded	Based on the review of the title and abstract, we determined that this article does not fall within the scope of our study and was therefore excluded.	Zanagnolo V, Garbi A, Achilarre MT, Minig L. Robot-assisted Surgery in Gynecologic Cancers. J Minim Invasive Gynecol. 2017 Mar-Apr;24(3):379-396. doi:10.1016/j.jmig.2017.01.006. Epub 2017 Jan 16. PMID: 28104497.
27	Further screening	Further full-text review is needed to determine whether it meets the inclusion criteria or aligns with the exclusion criteria.	Zapardiel I, Moreno E, Piñera A, De Santiago J. Novel technique for the complete staging of endometrial cancer by single-port laparoscopy. Gynecol Oncol. 2016 Feb;140(2):369-71. doi: 10.1016/j.ygyno.2015.12.014. Epub 2015 Dec 17. PMID: 26706660.
30	Further screening	Further full-text review is needed to determine whether it meets the inclusion criteria or aligns with the exclusion criteria.	Zapardiel I, Moreno E, Piñera A, De Santiago J. Novel technique for thecomplete staging of endometrial cancer by single-port laparoscopy. GynecolOncol. 2016 Feb;140(2):369-71. doi: 10.1016/j.ygyno.2015.12.014. Epub 2015 Dec17. PMID: 26706660.
237	Excluded	Duplicate study	Zapardiel I.; Moreno E.; Piñera A.; De Santiago J. Novel technique for the complete staging of endometrial cancer by single-port laparoscopy Gynecologic Oncology (2016) 140:2 (369-371). Date of Publication: 2016 10.1016/j.ygyno.2015.12.014
232	Excluded	Based on the review of the title and abstract, we determined that this article does not fall within the scope of our study and was therefore excluded.	Zapico Á.; Couso A.; Valenzuela P.; Fuentes P. Combined laparoendoscopic single-site surgery (less) and natural orifice transluminal endoscopic surgery (NOTES) in gynaecologic oncology using conventional equipment Clinica e Investigacion en Ginecologia y Obstetricia (2018) 45:4 (163-170). Date of Publication: 1 Oct 2018 10.1016/j.gine.2017.04.002
246	Excluded	Based on the review of the title and abstract, we determined that this article does not fall within the scope of our study and was therefore excluded.	Zapico, Á Couso, A. Valenzuela, P. Fuentes, P. Combined laparoendoscopic single-site surgery (less) and natural orifice transluminal endoscopic surgery (NOTES) in gynaecologic oncology using conventional equipment。 Clinica e Investigacion en Ginecologia y Obstetricia 2018
84	Excluded	Based on the review of the title and abstract, we determined that this article does not fall within the scope of our study and was therefore excluded.	Zhang J, Dai Y, Leng J, Zhu L, Lang J, Sun D. Hysterectomy and bilateraladnexectomy using transvaginal natural orifice transluminal endoscopic surgery:The role of multichannel abdominal PORT and vaginal support ring. J ObstetGynaecol Res. 2021 Jul;47(7):2521-2528. doi: 10.1111/jog.14752. Epub 2021 Apr21. PMID: 33880852.

## Sheet: Sheet2
Number	Included or Excluded	Reason	Studies
5	Excluded	Single-arm trial	Gomes MTV, Machado AMN, Podgaec S, Barison GAS. Initial experience with single-port robotic hysterectomy. Einstein (Sao Paulo). 2017 Oct-Dec;15(4):476-480. doi: 10.1590/S1679-45082017AO4134. PMID: 29364368; PMCID:PMC5875163.
27	Excluded	Abstract	Zapardiel I, Moreno E, Piñera A, De Santiago J. Novel technique for the complete staging of endometrial cancer by single-port laparoscopy. Gynecol Oncol. 2016 Feb;140(2):369-71. doi: 10.1016/j.ygyno.2015.12.014. Epub 2015 Dec 17. PMID: 26706660.
29	Excluded	Single-arm trial	Vizza E, Corrado G, Mancini E, Baiocco E, Patrizi L, Fabrizi L, ColantonioL, Cimino M, Sindico S, Forastiere E. Robotic single-site hysterectomy in lowrisk endometrial cancer: a pilot study. Ann Surg Oncol. 2013 Aug;20(8):2759-64.doi: 10.1245/s10434-013-2922-9. Epub 2013 Mar 7. PMID: 23468046.
30	Excluded	Single-arm trial	Zapardiel I, Moreno E, Piñera A, De Santiago J. Novel technique for thecomplete staging of endometrial cancer by single-port laparoscopy. GynecolOncol. 2016 Feb;140(2):369-71. doi: 10.1016/j.ygyno.2015.12.014. Epub 2015 Dec17. PMID: 26706660.
33	Included	Included in the study as it meets our criteria	Escobar PF, Frumovitz M, Soliman PT, Frasure HE, Fader AN, Schmeler KM,Ramirez PT. Comparison of single-port laparoscopy, standard laparoscopy, androbotic surgery in patients with endometrial cancer. Ann Surg Oncol. 2012May;19(5):1583-8. doi: 10.1245/s10434-011-2136-y. Epub 2011 Nov 15. PMID:22083622
35	Excluded	Single-arm trial	Tateo S, Nozza A, Del Pezzo C, Mereu L. Robotic single-site pelvic lymphadenectomy. Gynecol Oncol. 2014 Sep;134(3):631. doi:10.1016/j.ygyno.2014.06.027. Epub 2014 Jul 3. PMID: 24999106.
36	Excluded	Single-arm trial	Chung H, Jang TK, Nam SH, Kwon SH, Shin SJ, Cho CH. Robotic single-site staging operation for early-stage endometrial cancer: initial experience at asingle institution. Obstet Gynecol Sci. 2019 May;62(3):149-156. doi:10.5468/ogs.2019.62.3.149. Epub 2019 Apr 12. PMID: 31139590; PMCID: PMC6520544.
38	Excluded	Contains other malignant tumor	Moukarzel LA, Fader AN, Tanner EJ. Feasibility of Robotic-Assisted Laparoendoscopic Single-Site Surgery in the Gynecologic Oncology Setting. J Minim Invasive Gynecol. 2017 Feb;24(2):258-263. doi: 10.1016/j.jmig.2016.10.013.Epub 2016 Nov 1. PMID: 27815041.
47	Excluded	Single-arm trial	Demirayak G, Comba C, Özdemir İA. Laparoendoscopic Single-Site Sentinel Lymph Node Detection in Endometrial Cancer. J Minim Invasive Gynecol. 2018 Jul-Aug;25(5):776. doi: 10.1016/j.jmig.2017.10.035. Epub 2017 Nov 13. PMID:29146390
48	Excluded	Single-arm trial	Lee CL, Liu HM, Khan S, Lee PS, Huang KG, Yen CF. Vaginal natural orifice transvaginal endoscopic surgery (vNOTES) surgical staging for endometrial carcinoma: The feasibility of an innovative approach. Taiwan J Obstet Gynecol.2022 Mar;61(2):345-352. doi: 10.1016/j.tjog.2022.02.026. PMID: 35361399.
49	Excluded	Contains other malignant tumor	Carr CE, Chambers L, Jernigan AM, Freeman L, Escobar PF, Michener CM. Short-and long-term outcomes for single-port risk-reducing salpingo-oophorectomy with and without hysterectomy for women at risk for gynecologic cancer. Int J GynecolCancer. 2021 Feb;31(2):215-221. doi: 10.1136/ijgc-2020-001405. Epub 2020 Sep 18.PMID: 32948638.
51	Included	Included in the study as it meets our criteria	Corrado G, Mereu L, Bogliolo S, Cela V, Gardella B, Sperduti I, Certelli C, Pellegrini A, Posar G, Zampa A, Tateo S, Gadducci A, Spinillo A, Vizza E. Comparison between single-site and multiport robot-assisted hysterectomy inobese patients with endometrial cancer: An Italian multi-institutional study. Int J Med Robot. 2020 Apr;16(2):e2066. doi: 10.1002/rcs.2066. Epub 2019 Dec 29. PMID: 31850677.
54	Excluded	Not English	Liu MB, Cai HH. [Laparoendoscopic single-site surgery for gynecologic malignancy: the first report in China]. Nan Fang Yi Ke Da Xue Xue Bao. 2011 Sep;31(9):1619-21. Chinese. PMID: 21945782.
55	Excluded	Other surgery	Paek J, Nam EJ, Jung YW, Lee SH, Kim JH, Kim YT, Kim SW. Two-port accessstaging laparoscopy for gynecologic cancers: a pilot study. J Laparoendosc AdvSurg Tech A. 2010 May;20(4):347-53. doi: 10.1089/lap.2009.0456. PMID: 20438312.56: Spencer R, Schorge J, Del Carmen M, Goodman A, Growdon W, Boruta D.
59	Excluded	Single-arm trial	Fagotti A, Boruta DM 2nd, Scambia G, Fanfani F, Paglia A, Escobar PF. First 100 early endometrial cancer cases treated with laparoendoscopic single-site surgery: a multicentric retrospective study. Am J Obstet Gynecol. 2012Apr;206(4):353.e1-6. doi: 10.1016/j.ajog.2012.01.031. Epub 2012 Jan 30. PMID:22365037
60	Excluded	Benign	Rossitto C, Cianci S, Gueli Alletti S, Perrone E, Pizzacalla S, Scambia G.Laparoscopic, mini laparoscopic, single-port and percutaneous hysterectomy:Comparison of perioperative outcomes of minimally invasive approaches in gynecologic surgery. Eur J Obstet Gynecol Reprod Biol. 2017 Sep;216:125-129.doi: 10.1016/j.ejogrb.2017.07.026. Epub 2017 Jul 19. PMID: 28753500.
74	Included	Included in the study as it meets our criteria	Yanyan Dou, Xiangmei Zheng. Efficacy of transumbilical laparoendoscopic single-site staging surgery in treating endometrial cancer. JBUON ,2021
75	Included	Included in the study as it meets our criteria	Kang OJ, Nam JH, Park JY. Laparo-endoscopic single-site versus conventional laparoscopic surgery for early-stage endometrial cancer: A randomized controlled non-inferiority trial. Gynecol Oncol. 2023 Jun;173:74-80. doi: 10.1016/j.ygyno.2023.04.005. Epub 2023 Apr 25. PMID: 37105060.
85	Excluded	Other surgery	Uccella S, Buda A, Morosi C, Di Martino G, Delle Marchette M, Reato C,Casarin J, Ghezzi F. Mini laparoscopy vs Standard Laparoscopy for Sentinel Node Dissection: A Pilot Study. J Minim Invasive Gynecol. 2018 Mar-Apr;25(3):461-466.e1. doi: 10.1016/j.jmig.2017.10.003. Epub 2017 Oct 13. PMID:29038041
86	Included	Included in the study as it meets our criteria	Mereu L, Berlanda V, Surico D, Gardella B, Pertile R, Spinillo A, Tateo S.Evaluation of quality of life, body image and surgical outcomes of robotic totallaparoscopic hysterectomy and sentinel lymph node mapping in low-riskendometrial cancer patients - A Robotic Gyne Club study. Acta Obstet GynecolScand. 2020 Sep;99(9):1238-1245. doi: 10.1111/aogs.13844. Epub 2020 Apr 3. PMID:
90	Included	Included in the study as it meets our criteria	Moukarzel LA, Sinno AK, Fader AN, Tanner EJ. Comparing Single-Site and Multiport Robotic Hysterectomy with Sentinel Lymph Node Mapping for EndometrialCancer: Surgical Outcomes and Cost Analysis. J Minim Invasive Gynecol. 2017 Sep-Oct;24(6):977-983. doi: 10.1016/j.jmig.2017.05.016. Epub 2017 Jun 7. PMID:28599884
91	Included	Included in the study as it meets our criteria	Cai HH, Liu MB, He YL. Treatment of Early Stage Endometrial Cancer by Transumbilical Laparoendoscopic Single-Site Surgery Versus Traditional Laparoscopic Surgery: A Comparison Study. Medicine (Baltimore). 2016Apr;95(14):e3211. doi: 10.1097/MD.0000000000003211. PMID: 27057851; PMCID:PMC4998767.
94	Excluded	Abstract	Angioni S, Pontis A, Multinu A, Melis G. Safe endobag morcellation in a single-port laparoscopy subtotal hysterectomy. Minim Invasive Ther AlliedTechnol. 2016;25(2):113-6. doi: 10.3109/13645706.2015.1109521. Epub 2015 Nov 19.PMID: 26902985.
95	Excluded	Abstract	Fagotti A, Corrado G, Fanfani F, Mancini M, Paglia A, Vizzielli G, SindicoS, Scambia G, Vizza E. Robotic single-site hysterectomy (RSS-H) vs.laparoendoscopic single-site hysterectomy (LESS-H) in early endometrial cancer:a double-institution case-control study. Gynecol Oncol. 2013 Jul;130(1):219-23.doi: 10.1016/j.ygyno.2013.04.004. Epub 2013 Apr 10. PMID: 23583415.
96	Included	Included in the study as it meets our criteria	Cai Z , Chen M , Wang H , Li L. The Feasibility and Effects in Full Staging Surgery of Endometrial Cancer by Combination of Transumbilical Single-port Laparoscopy and ERAS. Europe PMC 2021
109	Included	Included in the study as it meets our criteria	Fagotti A, Gagliardi ML, Fanfani F, Salerno MG, Ercoli A, D'Asta M,Tortorella L, Turco LC, Escobar P, Scambia G. Perioperative outcomes of total laparoendoscopic single-site hysterectomy versus total robotic hysterectomy inendometrial cancer patients: a multicentre study. Gynecol Oncol. 2012Jun;125(3):552-5. doi: 10.1016/j.ygyno.2012.02.035. Epub2012 Mar3. PMID:22391483
139	Included	Included in the study as it meets our criteria	Corrado G, Cutillo G, Mancini E, Baiocco E, Patrizi L, Saltari M, di Luca Sidozzi A, Sperduti I, Pomati G, Vizza E. Robotic single site versus robotic multiport hysterectomy in early endometrial cancer: a case control study. J Gynecol Oncol. 2016 Jul;27(4):e39. doi: 10.3802/jgo.2016.27.e39. PMID: 27171672;PMCID: PMC4864515.
155	Excluded	Without main outcome	Choi HJ, Heo EJ, Paik E, Kim TJ. Laparo-endoscopic single site paraaortic lymphadenectomy facilitated by a new articulating vessel sealing device. GynecolOncol. 2015 Nov;139(2):385-6. doi: 10.1016/j.ygyno.2015.09.009. Epub 2015 Sep24. PMID: 26387963.
158	Excluded	Single-arm trial	Mereu L, Carri G, Khalifa H. Robotic single port total laparoscopic hysterectomy for endometrial cancer patients. Gynecol Oncol. 2012Dec;127(3):644. doi: 10.1016/j.ygyno.2012.07.129. Epub 2012 Aug 4. PMID:22871468
180	Excluded	Without main outcome	Fanfani F, Gagliardi ML, Fagotti A, Turco LC, Scambia G. Laparoendoscopic single-site is obaric hysterectomy in endometrial cancer. JSLS. 2013 Apr-Jun;17(2):354-7. doi: 10.4293/108680813X13693422521232. PMID: 23925037; PMCID:PMC3771810.
238	Excluded	Without main outcome	Leblanc E.; Narducci F.; Bresson L.; Hudry D. Fluorescence-assisted sentinel (SND) and pelvic node dissections by single-port transvaginal laparoscopic surgery, for the management of an endometrial carcinoma (EC) in an elderly obese patient Gynecologic Oncology (2016) 143:3 (686-687). Date of Publication: 2016 10.1016/j.ygyno.2016.10.010
242	Excluded	Without main outcome	Ong X.; Koh E.; Lim T.Y.K. Single-port access laparoscopic re-staging with bilateral salpingo-oophorectomy and bilateral pelvic lymph node dissection for endometrial cancer. Gynecology and Minimally Invasive Therapy (2014) 3:3 (97-99). Date of Publication: 1 Aug 2014
243	Included	Included in the study as it meets our criteria	Park J.-Y.; Kim D.-Y.; Suh D.-S.; Kim J.-H.; Nam J.-H. Laparoendoscopic single-site versus conventional laparoscopic surgical staging for early-stage endometrial cancer International Journal of Gynecological Cancer (2014) 24:2 (358-363). Date of Publication: 1 Jan 2014 10.1097/IGC.0000000000000046
247	Excluded	Single-arm trial	Bartnicki J. Single-incision laparoscopic hysterectomy in endometrial cancer: Surgical technique - The first own experience Onkologia i Radioterapia (2013) 22-23:1 (9-14). Date of Publication: 2013
266	Included	Included in the study as it meets our criteria	Gloria Calagna, Early Endometrial Cancer. Case-control study to evaluate the efficacy and safety of the new Robotic Single-site System. 2018
